# Supplementary material for: Automated orthogonal tRNA generation
Source: Nat Chem Biol. 2024 Dec 20;21(5):657–67. doi: 10.1038/s41589-024-01782-3 (PMC12037408; doi:10.1038/s41589-024-01782-3)
Supplement: Supplementary file 4 — Plasmid and oligo sequences. [file 41589_2024_1782_MOESM4_ESM.xlsx]

## Sheet: plasmids
ori	Synthease	tRNA	Other	resistance	Complete Plasmid Sequence	Source
pMB1	PhTrpRSv1*	1092TrptRNACUA	no	SmR	GGATCCTCGGGAGTTGTCAGCCTGTCCCGCTTATAAGATCATACGCCGTTATACGTTGTTTACGCTTTGAGGAATCCCATATGttggtagaggagttcaaagttactccctgggaagttgagggtgtagtagattacgacaagctcataaaacacttcggaacaagcccattaacggaagatctacttgaaaaaacagcggaacttacaaagagtgagctaccaatattctttaggaggaaattcttcttctcccacagagattacgaccttatcctgaaagactatgaagaaggtagagggttcttccttTTTGCAggaagaggaccaagtgggccaatgcacatagggcatataattccattttttgccacaaaatggctacaggagaaattcggag…	This work
pMB1	PhTrpRSv1*	1092TrptRNACGA	no	SmR	GGATCCTCGGGAGTTGTCAGCCTGTCCCGCTTATAAGATCATACGCCGTTATACGTTGTTTACGCTTTGAGGAATCCCATATGttggtagaggagttcaaagttactccctgggaagttgagggtgtagtagattacgacaagctcataaaacacttcggaacaagcccattaacggaagatctacttgaaaaaacagcggaacttacaaagagtgagctaccaatattctttaggaggaaattcttcttctcccacagagattacgaccttatcctgaaagactatgaagaaggtagagggttcttcctttttgcaggaagaggaccaagtgggccaatgcacatagggcatataattccattttttgccacaaaatggctacaggagaaattcggag…	This work
p15A	PhTrpRSv1*	no	cat111TAG, sfGFP150TAG	TetR	GAGAGAAGATTTTCAGCCTGATACAGATTAAATCAGAACGCAGAAGCGGTCTGATAAAACAGAATTTGCCTGGCGGCAGTAGCGCGGTGGTCCCACCTGACCCCATGCCGAACTCAGAAGTGAAACGCCGTAGCGCCGATGGTAGTGTGGGGTCTCCCCATGCGAGAGTAGGGAACTGCCAGGCATCAAATAAAACGAAAGGCTCAGTCGAAAGACTGGGCCTTTCGTTTTATCTGTTGTTTGTCGGTGAACGCTCTCCTGAGTAGGACAAATCCGCCGGGAGCTGTCCCTCCTGTTCAGCTACTGACGGGGTGGTGCGTAACGGCAAAAGCACCGCCGGACATCAGCGCTAGCGGAGTGTATACTGGCTTACTATGTTGGCACTGATGAGGGTGTCAG…	This work
pMB1	no	EhTrptRNACUA	no	SmR	GGATCCTCGGGAGTTGTCAGCCTGTCCCGCTTATAAGATCATACGCCGTTATACGTTGTTTACGCTTTGAGGAATCCCATTAACTGCAGTTTCAAACGCTAAATTGCCTGATGCGCTACGCTTATCAGGCCTACATGATCTCTGCAATATATTGAGTTTGCGTGCTTTTGTAGGCCGGATAAGGCGTTCACGCCGCATCCGGCAAGAAACAGCAAACAATCCAAAACGCCGCGTTCGGCGGTCGACACAGATGTAGGTGTTCCACAGGGTAGCCAGCAGCATCCTGCGATGCAGATCCGGAACATAATGGTGCAGGGCGCTTGTTTCGGCGTGGGTATGGTGGCAGGCCCCGTGGCCGGGGGACTGTTGGGCGCTGCCGGCACCTGTCCTACGAGTTGC…	This work
pMB1	no	1092TrptRNACUA	no	SmR	GGATCCTCGGGAGTTGTCAGCCTGTCCCGCTTATAAGATCATACGCCGTTATACGTTGTTTACGCTTTGAGGAATCCCATCTGCAGTTTCAAACGCTAAATTGCCTGATGCGCTACGCTTATCAGGCCTACATGATCTCTGCAATATATTGAGTTTGCGTGCTTTTGTAGGCCGGATAAGGCGTTCACGCCGCATCCGGCAAGAAACAGCAAACAATCCAAAACGCCGCGTTCGGCGGTCGACACAGATGTAGGTGTTCCACAGGGTAGCCAGCAGCATCCTGCGATGCAGATCCGGAACATAATGGTGCAGGGCGCTTGTTTCGGCGTGGGTATGGTGGCAGGCCCCGTGGCCGGGGGACTGTTGGGCGCTGCCGGCACCTGTCCTACGAGTTGCATG…	This work
pMB1	ApHisRSv1	T2H9HistRNACUA	no	SmR	GGATCCTCGGGAGTTGTCAGCCTGTCCCGCTTATAAGATCATACGCCGTTATACGTTGTTTACGCTTTGAGGAATCCCATATGGCTCCCAAAGATAAGAAAAACCGTCTTCAGGCCCGCTTACCACGCGGCTTTGCAGACCGCGAGGCAGGTGATATTCGTGCCACAGAAAAGATGTTAGCGGCTATCAAACGTGTCTACGAGCGTTACGGATTTGAACCGGTGGAAACCCCGTTTTTCGAGTACACAGAAGCATTAGGCAAGTTCTTACCAGATGAGGACCGCCCTAACGAGGGTGTTTTCTCCTTGCAGGATGAAGATGGCGAGTGGCTTTCCTTGCGCTACGACCTGACCGCTCCTTTGGCTCGCTATGTTGCCGAAAACTATGAGCGCCTGGCAA…	This work
p15A	ApHisRSv1	no	cat111TAG, sfGFP150TAG	tetR	GAGAGAAGATTTTCAGCCTGATACAGATTAAATCAGAACGCAGAAGCGGTCTGATAAAACAGAATTTGCCTGGCGGCAGTAGCGCGGTGGTCCCACCTGACCCCATGCCGAACTCAGAAGTGAAACGCCGTAGCGCCGATGGTAGTGTGGGGTCTCCCCATGCGAGAGTAGGGAACTGCCAGGCATCAAATAAAACGAAAGGCTCAGTCGAAAGACTGGGCCTTTCGTTTTATCTGTTGTTTGTCGGTGAACGCTCTCCTGAGTAGGACAAATCCGCCGGGAGCTGTCCCTCCTGTTCAGCTACTGACGGGGTGGTGCGTAACGGCAAAAGCACCGCCGGACATCAGCGCTAGCGGAGTGTATACTGGCTTACTATGTTGGCACTGATGAGGGTGTCAG…	This work
pMB1	ApHisRSv2	T2H9HistRNACUA	no	SmR	GGATCCTCGGGAGTTGTCAGCCTGTCCCGCTTATAAGATCATACGCCGTTATACGTTGTTTACGCTTTGAGGAATCCCATATGGCTCCCAAAGATAAGAAAAACCGTCTTCAGGCCCGCTTACCACGCGGCTTTGCAGACCGCGAGGCAGGTGATATTCGTGCCACAGAAAAGATGTTAGCGGCTATCAAACGTGTCTACGAGCGTTACGGATTTGAACCGGTGGAAACCCCGTTTTTCGAGTACACAGAAGCATTAGGCAAGTTCTTACCAGATGAGGACCGCCCTAACGAGGGTGTTTTCTCCTTGCAGGATAAAGATGGCGAGTGGCTTTCCTTGCGCTACGACCTGACCGCTCCTTTGGCTCGCTATGTTGCCGAAAACTATGAGCGCCTGGCAA…	This work
pMB1	ApHisRSv3	T2H9HistRNACUA	no	SmR	GGATCCTCGGGAGTTGTCAGCCTGTCCCGCTTATAAGATCATACGCCGTTATACGTTGTTTACGCTTTGAGGAATCCCATATGGCTCCCAAAGATAAGAAAAACCGTCTTCAGGCCCGCTTACCACGCGGCTTTGCAGACCGCGAGGCAGGTGATATTCGTGCCACAGAAAAGATGTTAGCGGCTATCAAACGTGTCTACGAGCGTTACGGATTTGAACCGGTGGAAACCCCGTTTTTCGAGTACACAGAAGCATTAGGCAAGTTCTTACCAGATGAGGACCGCCCTAACGAGGGTGTTTTCTCCTTGCAGGATAAAGATGGCGAGTGGCTTTCCTTGCGCTACGACCTGACCGCTCCTTTGGCTCGCTATGTTGCCGAAAACTATGAGCGCCTGGCAA…	This work
pMB1	CsProRSv1*	CsProtRNACUAfix	no	SmR	GGATCCTCGGGAGTTGTCAGCCTGTCCCGCTTATAAGATCATACGCCGTTATACGTTGTTTACGCTTTGAGGAATCCCATATGGCTAATAACAAGAAGAACGATGCTATCACAGCTATGGAGGATGATTTTGCCCAGTGGTACACAGATGTGTGTCGCAAGGCAGAATTGATGGATTACTCCAGTGTCAAAGGTTTTATCATCTACCGTCCCTATAGTTATGCAATGTGGGAGGCAATCCAGCAGTATATGGATAAGCGTTTTAAGGAAACGGGGCACGAGAATGTGTATATGCCCATGTTAATTCCTCAATCGCTTCTGCAAAAGGAGTCGGACCATGTTGAGGGGTTTGCTCCCGAGTGCGCTATTGTCACTAAGGGAGGATTGGACGACCTTGAGG…	This work
pMB1	CsProRSv2*	CsProtRNACUAfix(G37A)	no	SmR	GGATCCTCGGGAGTTGTCAGCCTGTCCCGCTTATAAGATCATACGCCGTTATACGTTGTTTACGCTTTGAGGAATCCCATATGGCTAATAACAAGAAGAACGATGCTATCACAGCTATGGAGGATGATTTTGCCCAGTGGTACACAGATGTGTGTCGCAAGGCAGAATTGATGGATTACTCCAGTGTCAAAGGTTTTATCATCTACCGTCCCTATAGTTATGCAATGTGGGAGGCAATCCAGCAGTATATGGATAAGCGTTTTAAGGAAACGGGGCACGAGAATGTGTATATGCCCATGTTAATTCCTCAATCGCTTCTGCAAAAGGAGTCGGACCATGTTGAGGGGTTTGCTCCCGAGTGCGCTATTGTCACTAAGGGAGGATTGGACGACCTTGAGG…	This work
p15A	CsProRSv2*	no	cat111TAG, sfGFP150TAG	tetR	GCTAGCGGAGTGTATACTGGCTTACTATGTTGGCACTGATGAGGGTGTCAGTGAAGTGCTTCATGTGGCAGGAGAAAAAAGGCTGCACCGGTGCGTCAGCAGAATATGTGATACAGGATATATTCCGCTTCCTCGCTCACTGACTCGCTACGCTCGGTCGTTCGACTGCGGCGAGCGGAAATGGCTTACGAACGGGGCGGAGATTTCCTGGAAGATGCCAGGAAGATACTTAACAGGGAAGTGAGAGGGCCGCGGCAAAGCCGTTTTTCCATAGGCTCCGCCCCCCTGACAAGCATCACGAAATCTGACGCTCAAATCAGTGGTGGCGAAACCCGACAGGACTATAAAGATACCAGGCGTTTCCCCCTGGCGGCTCCCTCGTGCGCTCTCCTGTTCCTG…	This work
p15A	CsArgRS	no	cat111TAG, sfGFP150TAG		GAGAGAAGATTTTCAGCCTGATACAGATTAAATCAGAACGCAGAAGCGGTCTGATAAAACAGAATTTGCCTGGCGGCAGTAGCGCGGTGGTCCCACCTGACCCCATGCCGAACTCAGAAGTGAAACGCCGTAGCGCCGATGGTAGTGTGGGGTCTCCCCATGCGAGAGTAGGGAACTGCCAGGCATCAAATAAAACGAAAGGCTCAGTCGAAAGACTGGGCCTTTCGTTTTATCTGTTGTTTGTCGGTGAACGCTCTCCTGAGTAGGACAAATCCGCCGGGAGCTGTCCCTCCTGTTCAGCTACTGACGGGGTGGTGCGTAACGGCAAAAGCACCGCCGGACATCAGCGCTAGCGGAGTGTATACTGGCTTACTATGTTGGCACTGATGAGGGTGTCAG…	Ref. 17
pMB1	no	1081ArgtRNACUA	no	SmR	GGATCCTCGGGAGTTGTCAGCCTGTCCCGCTTATAAGATCATACGCCGTTATACGTTGTTTACGCTTTGAGGAATCCCATCTGCAGTTTCAAACGCTAAATTGCCTGATGCGCTACGCTTATCAGGCCTACATGATCTCTGCAATATATTGAGTTTGCGTGCTTTTGTAGGCCGGATAAGGCGTTCACGCCGCATCCGGCAAGAAACAGCAAACAATCCAAAACGCCGCGTTCGGCGGTCGACACAGATGTAGGTGTTCCACAGGGTAGCCAGCAGCATCCTGCGATGCAGATCCGGAACATAATGGTGCAGGGCGCTTGTTTCGGCGTGGGTATGGTGGCAGGCCCCGTGGCCGGGGGACTGTTGGGCGCTGCCGGCACCTGTCCTACGAGTTGCATG…	This work
p15A	no	no	cat111TAG, sfGFP150TAG		GCTAGCGGAGTGTATACTGGCTTACTATGTTGGCACTGATGAGGGTGTCAGTGAAGTGCTTCATGTGGCAGGAGAAAAAAGGCTGCACCGGTGCGTCAGCAGAATATGTGATACAGGATATATTCCGCTTCCTCGCTCACTGACTCGCTACGCTCGGTCGTTCGACTGCGGCGAGCGGAAATGGCTTACGAACGGGGCGGAGATTTCCTGGAAGATGCCAGGAAGATACTTAACAGGGAAGTGAGAGGGCCGCGGCAAAGCCGTTTTTCCATAGGCTCCGCCCCCCTGACAAGCATCACGAAATCTGACGCTCAAATCAGTGGTGGCGAAACCCGACAGGACTATAAAGATACCAGGCGTTTCCCCCTGGCGGCTCCCTCGTGCGCTCTCCTGTTCCTG…	Ref. 17
pMB1	MmPylRS	pyltRNACUAopt	no	SmR	CGAAACCCGACAGGACTATAAAGATACCAGGCGTTTCCCCCTGGAAGCTCCCTCGTGCGCTCTCCTGTTCCGACCCTGCCGCTTACCGGATACCTGTCCGCCTTTCTCCCTTCGGGAAGCGTGGCGCTTTCTCATAGCTCACGCTGTAGGTATCTCAGTTCGGTGTAGGTCGTTCGCTCCAAGCTGGGCTGTGTGCACGAACCCCCCGTTCAGCCCGACCGCTGCGCCTTATCCGGTAACTATCGTCTTGAGTCCAACCCGGTAAGACACGACTTATCGCCACTGGCAGCAGCCACTGGTAACAGGATTAGCAGAGCGAGGTATGTAGGCGGTGCTACAGAGTTCTTGAAGTGGTGGCCTAACTACGGCTACACTAGAAGGACAGTATTTGGTATCTGC…	Ref. 37

## Sheet: oligos
tRNAoligos (duplexed)	fw Primer	rev Primer
1091	GGCCGCGGGGGCTTAGAACAACTGGCAGTTCACCGCCCTCTAGAGGCGGAAGACGCTGGTTCGAGCCCAGCAGCCCTCACCACTGCA	GATCTGCAGTGGTGAGGGCTGCTGGGCTCGAACCAGCGTCTTCCGCCTCTAGAGGGCGGTGAACTGCCAGTTGTTCTAAGCCCCCGC
1092	GGCCGCGGGGGCTTAGTGAAACTGGCATCACGACGAGCTCTAGACTCGTAGAACCCCGTTCGAGCCGGGGAGCCCTCACCACTGCA	GATCTGCAGTGGTGAGGGCTCCCCGGCTCGAACGGGGTTCTACGAGTCTAGAGCTCGTCGTGATGCCAGTTTCACTAAGCCCCCGC
1093	GGCCGCGGGGGCTTCGTGAAACTGGCATCACACTGGAGTCTACATCCAGAAGACGTAGGTTCGAGCCCTACAGCCCTCACCACTGCA	GATCTGCAGTGGTGAGGGCTGTAGGGCTCGAACCTACGTCTTCTGGATGTAGACTCCAGTGTGATGCCAGTTTCACGAAGCCCCCGC
1094	GGCCGCGGGGGCTTCGGTTAACTGGCAAACCACCTGTGTCTACAACAGGAAGACGGGAGTTCGAGCCTCCCAGCCCTCACCACTGCA	GATCTGCAGTGGTGAGGGCTGGGAGGCTCGAACTCCCGTCTTCCTGTTGTAGACACAGGTGGTTTGCCAGTTAACCGAAGCCCCCGC
1111	GGCCGCGGGGGCTTAGTGAAACTGGCATCACATCAGAGTCTACATCTGAAAGACGGGAGTTCGAGCCTCCCAGTCCTCACCACTGCA	GATCTGCAGTGGTGAGGACTGGGAGGCTCGAACTCCCGTCTTTCAGATGTAGACTCTGATGTGATGCCAGTTTCACTAAGCCCCCGC
1112	GGCCGCGGGGGCTTAGTGAAACTGGCATCACACCGCCGTCTACAGGCGGAAGACGAGAGTTCGAGCCTCTCAGTCCTCACCACTGCA	GATCTGCAGTGGTGAGGACTGAGAGGCTCGAACTCTCGTCTTCCGCCTGTAGACGGCGGTGTGATGCCAGTTTCACTAAGCCCCCGC
1113	GGCCGCGGGGGCTTAGTGAAACTGGCATCACGACGAGGTCTACACTCGTAGAAGTAGGTTCGAGCCCTACAGTCCTCACCACTGCA	GATCTGCAGTGGTGAGGACTGTAGGGCTCGAACCTACTTCTACGAGTGTAGACCTCGTCGTGATGCCAGTTTCACTAAGCCCCCGC
1114	GGCCGCGGGGGCTTCGGTTAACTGGCAAACCACCGCCGTCTACAGGCGGAAGACGGGAGTTCGAGCCTCCCAGTCCTCACCACTGCA	GATCTGCAGTGGTGAGGACTGGGAGGCTCGAACTCCCGTCTTCCGCCTGTAGACGGCGGTGGTTTGCCAGTTAACCGAAGCCCCCGC
1121	GGCCGCGGGGGCGTAGAACAACTGGCAGTTCACCGCCGTCTACAGGCGGAAGACGGGAGTTCGAGCCTCCCCGCCCCCACCACTGCA	GATCTGCAGTGGTGGGGGCGGGGAGGCTCGAACTCCCGTCTTCCGCCTGTAGACGGCGGTGAACTGCCAGTTGTTCTACGCCCCCGC
1122	GGCCGCGGGGGCGTAGTGAAACTGGCATCACACTGGAGTCTACATCCAGAAGACGAGAGTTCGAGCCTCTCCGCCCCCACCACTGCA	GATCTGCAGTGGTGGGGGCGGAGAGGCTCGAACTCTCGTCTTCTGGATGTAGACTCCAGTGTGATGCCAGTTTCACTACGCCCCCGC
1123	GGCCGCGGGGGCGTAGTGAAACTGGCATCACATCAGAGTCTACATCTGAAAGACGGGAGTTCGAGCCTCCCCGCCCCCACCACTGCA	GATCTGCAGTGGTGGGGGCGGGGAGGCTCGAACTCCCGTCTTTCAGATGTAGACTCTGATGTGATGCCAGTTTCACTACGCCCCCGC
1124	GGCCGCGGGGGCGTCGTGAAACTGGCATCACACCGCCGTCTACAGGCGGAAGACGTAGGTTCGAGCCCTACCGCCCCCACCACTGCA	GATCTGCAGTGGTGGGGGCGGTAGGGCTCGAACCTACGTCTTCCGCCTGTAGACGGCGGTGTGATGCCAGTTTCACGACGCCCCCGC
1081	GGCCGCGGCTCCGTAGCACAGCTGTATAGTGCACCGGTTTCTAGCACCGGAGGACGCAGGTTAGAATCCTGCCGGGGTCACCACTGCA	GATCTGCAGTGGTGACCCCGGCAGGATTCTAACCTGCGTCCTCCGGTGCTAGAAACCGGTGCACTATACAGCTGTGCTACGGAGCCGC
1082	GGCCGCGGCTCCGTCGCCAAGCTGTATATGGCACTGCCTTCTAGCGGCAGTAAACGGGAGTTAGAATCTCTCCGGGGTCACCACTGCA	GATCTGCAGTGGTGACCCCGGAGAGATTCTAACTCCCGTTTACTGCCGCTAGAAGGCAGTGCCATATACAGCTTGGCGACGGAGCCGC
1083	GGCCGCCTCTCCGTCGCTCAGCTGTATAGAGCACTGGTTTCTAGCACCGGTACATGGGAGTTAGAATCTCCCCGGGGAGACCACTGCA	GATCTGCAGTGGTCTCCCCGGGGAGATTCTAACTCCCATGTACCGGTGCTAGAAACCAGTGCTCTATACAGCTGAGCGACGGAGAGGC
1084	GGCCGCGGCTCCGTAGTCCAGCTGTATAGGACGCCTGATTCTAGCTCAGGTCGATGGGAGTTAGAATCTCCCCGGGGTCACCACTGCA	GATCTGCAGTGGTGACCCCGGGGAGATTCTAACTCCCATCGACCTGAGCTAGAATCAGGCGTCCTATACAGCTGGACTACGGAGCCGC
T2H1	GGCCGCGCGAACGTAGCTCAGTTGGTTAGAGCAGCGGATTCTAGCTCCGCATCTAGGTGGTTCGAATCCACCCGTTCGTACCACTGCA	GATCTGCAGTGGTACGAACGGGTGGATTCGAACCACCTAGATGCGGAGCTAGAATCCGCTGCTCTAACCAACTGAGCTACGTTCGCGC
T2H2	GGCCGCGTGACGGTAGCTCAACTCTGGCAGAGCATCGGATTCTAGCTCCGACCGTTGCGGGTTCAAATCCCGTCCGTCACACCA	GATCTGCAGTGGTGTGACGGACGGGATTTGAACCCGCAACGGTCGGAGCTAGAATCCGATGCTCTGCCAGAGTTGAGCTACCGTCACGC
T2H3	GGCCGCGCGAACGTAGCTCAGTTGGTTAGAGCGTCGGATTCTAGCTCCGACTATGGTGGTTCGAATCCACCCGTTCGTACCA	GATCTGCAGTGGTACGAACGGGTGGATTCGAACCACCATAGTCGGAGCTAGAATCCGACGCTCTAACCAACTGAGCTACGTTCGCGC
T2H4	GGCCGCGCGAACGTAGCTCAATGGTAGAGCATCGGACTCTAAATCCGACTGTAGCAAGTTCGAATCTTGCCGTTCGTACCA	GATCTGCAGTGGTACGAACGGCAAGATTCGAACTTGCTACAGTCGGATTTAGAGTCCGATGCTCTACCATTGAGCTACGTTCGCGC
T2H5	GGCCGCGCGAACGTGGTGTAGTTGGTTAGCACAGCCGGTTCTAATCCGGCAGGACAGGGTTCGAATCCCTGCGTTCGTACCA	GATCTGCAGTGGTACGAACGCAGGGATTCGAACCCTGTCCTGCCGGATTAGAACCGGCTGTGCTAACCAACTACACCACGTTCGCGC
T2H6	GGCCGCGCGAACGTAGCTCAATGGCAGAGCCGCGCGTTCTAGTCGCGCTGATCCCGGTTCGACTCCGGGCGTTCGTACCA	GATCTGCAGTGGTACGAACGCCCGGAGTCGAACCGGGATCAGCGCGACTAGAACGCGCGGCTCTGCCATTGAGCTACGTTCGCGC
T2H7	GGCCGCGCGAACGTAGCTCAATGGCAGAGCCTCGGATTCTAGTTCCGATGATTCCGGTTCAACTCCGGGCGTTCGTACCA	GATCTGCAGTGGTACGAACGCCCGGAGTTGAACCGGAATCATCGGAACTAGAATCCGAGGCTCTGCCATTGAGCTACGTTCGCGC
T2H8	GGCCGCGCGAACGTAGCTCAATTGGTAGAGCATCGGATTCTAGCTCCGAGTGTCGCGGGTTCGATGCCCGTCGTTCGTACCA	GATCTGCAGTGGTACGAACGACGGGCATCGAACCCGCGACACTCGGAGCTAGAATCCGATGCTCTACCAATTGAGCTACGTTCGCGC
T2H9	GGCCGCGCGAACGTAGCTCAGTGGTAGAGCAGCTGGTTCTAGCCCAGCAGGCGGTGGTTCGATTCCACCCGTTCGTACCA	GATCTGCAGTGGTACGAACGGGTGGAATCGAACCACCGCCTGCTGGGCTAGAACCAGCTGCTCTACCACTGAGCTACGTTCGCGC
T2H10	GGCCGCGGGCACGTAGCTCAGTGCGTAGAGCGCCGGATTCTAGCTCCGGATGTCGCGGGTTCGATTCCCGTCGTGCCCACCA	GATCTGCAGTGGTGGGCACGACGGGAATCGAACCCGCGACATCCGGAGCTAGAATCCGGCGCTCTACGCACTGAGCTACGTGCCCGC
T2H11	GGCCGCGCGAACGTAGCTCAGTTGGTTAGAGCACCGGATTCTAGCTCCGGCTTTAGGTGGTTCGAATCCACCCGTTCGTACCA	GATCTGCAGTGGTACGAACGGGTGGATTCGAACCACCTAAAGCCGGAGCTAGAATCCGGTGCTCTAACCAACTGAGCTACGTTCGCGC
T2H12	GGCCGCGCGAACGTAGCTCAGTGCGTAGAGCGCGGGCCTCTAGCGCCCGATGTCGGTGGTTCGATTCCACCCGTTCGTACCA	GATCTGCAGTGGTACGAACGGGTGGAATCGAACCACCGACATCGGGCGCTAGAGGCCCGCGCTCTACGCACTGAGCTACGTTCGCGC
Ph1092	GGCCGCGGGGGCGTAGTGAAACTGGCATCACGACGAGCTCTAGACTCGTAGAACCCCGTTCGAGCCGGGGAGCCCCCACCACTGCA	GATCTGCAGTGGTGGGGGCTCCCCGGCTCGAACGGGGTTCTACGAGTCTAGAGCTCGTCGTGATGCCAGTTTCACTACGCCCCCGC
Tb1092	GGCCGCGGGGGCTTAGTGAAACTGGCATCACGACGAGCTCTAGACTCGTAGAACCCCGTTCGAGCCGGGGAGTCCTCACCACTGCA	GATCTGCAGTGGTGAGGACTCCCCGGCTCGAACGGGGTTCTACGAGTCTAGAGCTCGTCGTGATGCCAGTTTCACTAAGCCCCCGC
other oligos
CsProtRNA_fix_fw	ACGTGGTTCTAGACCACGCGGTTATGGGTTCAAATCCCATCT
CsProtRNA_fix_rev	GCGTGGTCTAGAACCACGTGCACTACCAAATTGTGCTAC
ApHistRNA_fix_fw	AGCGGATTCTAGCTCCGCAGGTCGGTGGTTCGAATC
ApHistRNA_fix_rev	GCGGAGCTAGAATCCGCTGCTCTAACCAACTGAGCTACG
CsProRS_ACR_fw	ATTGAGAATAACGCATGTGTAATTGCTAAACGTAATGATGGAACGNNKGAAAAGTATGCTCTGGACCAGG
CsProRS_ACR_rev	ATGCGTTATTCTCAATMNNTTTTGGGCCGATMNNCAGMNNCAAGGGCACCCCGCGCATMNNTGCTTCCGAGAATTTCCAGCC
ApHis_ACR_fw	TTCGAAGCTGGAAAAGTTNNKGTGNNKGATTTACTTGAGGGAAAGCGCA
ApHis_ACR_rev	AACTTTTCCAGCTTCGAAMNNMNNMNNCCCAACGATGATAGCACAGG
pKW1_Syn_fw_p15A	TTTACGCTTTGAGGAATCCCAT
pKW1_Syn_rev_p15A	GCAATTTAGCGTTTGAAACTGCAG
p15A_back_fw_pKW1	cagtttcaaacgctaaattgcctg
p15A_back_rev_pKW1	ATGGGATTCCTCAAAGCGTAAAC
ProRS_S261G_fw	TGGAGTATGTTTACCAAACGGGGTGGGGGGTGAGTACGCGTTTGTTAGG
ProRS_rev	CGTTTGGTAAACATACTCCAGCT
Trph14_QC_fw	aGGCccaTGTgcaatagatcaggatccttattggag
Trph14_QC_rev	gatctattgcACAtggGCCtagacaacgttttctctcgaagaatgt
Trph14_FA_QC_fw	ccttTTTGCAggaagaggaccaagtggg
Trph14_FA_QC_rev	gtcctcttccTGCAAAaaggaagaaccctctaccttctt
PhTrp_ACR1_fw	actttaaaggagcagagagaaaaaggt
PhTrp_ACR1_rev	ttctctctgctcctttaaagtMNNMNNacccccMNNgagggtaaatttccaaactttct
PhTrp_ACR1_fw	cctgtaagaatggagaactaNNKNNKggagagtgtaaaaggtacttaataAG
PhTrp_ACR1_rev	tagttctccattcttacaggca
1092_QC_TCA_fw	CATCACGACGAGCTTGAGACTCGTAGAACCCCGTTCGAGCC
1092_QC_TCA_rev	GGTTCTACGAGTCTCAAGCTCGTCGTGATGCCAGTTTCAC
1092_QC_TCG_fw	CATCACGACGAGCTCGAGACTCGTAGAACCCCGTTCGAGCC
1092_QC_TCG_rev	GGTTCTACGAGTCTCGAGCTCGTCGTGATGCCAGTTTCAC
