# Supplementary material for: Automated orthogonal tRNA generation
Source: Nat Chem Biol. 2024 Dec 20;21(5):657–67. doi: 10.1038/s41589-024-01782-3 (PMC12037408; doi:10.1038/s41589-024-01782-3)
Supplement: Supplementary file 5 — Contains the source data for all figures in a single file. [file 41589_2024_1782_MOESM5_ESM.xlsx]

## Sheet: 1a
Supplementary Table 4: a) RNAfold prediction of the 243 tRNAs reported previously by Cervettini-et-al.-2020. Given is a identifier, the tRNA sequence and the predicted MFE structure, frequency (%) and diversity (Dbp). All values were calculated with RNAfold (version 2.4.18) using the default settings. For each tRNA it was determined by visual inspection whenever the MFE structure matches an expec…
a)
ID	Sequence	MFE Structure	Frequency	Diversety	Undetectable	Aminoacylated	Orthogonal	Not Aminoacylated	Aminoacylated	Clover
>At0643	CCCGCCUUAGCUCAGAGGUAGAGCGUGGGACUGUAGAUCCCAUGGUCCCCGGUUCAAAUCCGGGAGGCGGGACCA	(((((((..(((....))).((.(((((((.......))))))).))(((((.......))))))))))))....	13.2026	6.97			yes		yes	yes
>C024933	UCCCCGGUCGUCUAAUGGUAGGACAGCGGCCUUUGGAGCCGUGAAUCGUGGUUCGAAUCCAUGCCGGGGAGCCA	(((((((..((((.......)))).((((((....).)))))....(((((.......))))))))))))....	16.219	9.98			yes		yes	yes
>C08012733	GCCCUCGUAUGCAUCUGGUGAGGCAGCCUGAUUGUCGAUCAGGUGAGGGGAGUUCGAUCCUCCUCGGGGGCGCCA	((((((...(((.((....)).)))((((((((...))))))))(((((((......))).))))))))))....	37.6449	4.54			yes		yes	yes
>C09111138	GAUCCGUUAACUCAGCGGCCAGAGUGCCUCCCUGUCCAGGAGGAAGCCAAGGGUUCAACUCCCUUACGGAUCGCCA	(((((((..((((........)))).(((((.......))))).....(((((.......))))))))))))....	45.4979	3.89			yes		yes	yes
>C10103715	UGAUCUGUAGCUCAACGGUUAGAGCAACUGCCUUAUACGCAGCAGGCUACCGGUUCAAAUCCGGUCAGAUCAACCA	(((((((..((((........))))..((((.......))))......(((((.......))))))))))))....	16.8958	8.56			yes		yes	yes
>C10113751	UCAGGAAUGGUGUAACGGUAGCACGACGCACUCUGGAUGCGUUAGUCCUGGUUCGAAUCCAGGUUCCUGAGCCA	(((((((..((((.......))))((((((.......))))))...(((((.......))))))))))))....	12.736	15.86			yes		yes	yes
>C123000104	GAGCAGGUACUCAAUACUGACAUGGAGAUUGGUCUGCAAAACCAAUUCAAUAUGGGUUUAAUUCCCAUCCUGCUCUCCA	(((((((...(((....)))......(((((((.......)))))))....(((((.......))))))))))))....	6.28871	8.17			yes		yes	yes
>C131010320	GUCCAGGUCGCCUAAUGGUAGGGUAUUGGUCUGCAAAACCGACUGUGCGAGUUCAAUUCUCGCCCUGGACUCCA	(((((((..(((....)))..(((.(((.....))).)))......(((((.......))))))))))))....	38.0434	9.08			yes		yes	yes
>C131020273	CCGGAUGUGGAGCAGAGGCAGACUCGCCGCCUUCUCAGGGCGGAUACGCCGGUUCGAAUCCGGCCGUCCGGGCCA	(((((((.......(((.....))).(((((((...)))))))....(((((.......))))))))))))....	31.2261	7.05			yes		yes	yes
>C132000002	GCCCAUGUCCCCAUCUGGCGAAGGGACCGGACUGUCGAUCCGGAAAGGCGGGUUCGAUUCCCGUCAUGGGCGCCA	((((((...(((.((....)).))).((((((....).)))))...((((((.......))))))))))))....	10.0215	14.63			yes		yes	yes
>W09119425	UGAGAAGUAGCACAAUUUGGUAGUGCUCGUGGUUUGGGACCACGGGGUUAUGGGUUCAAAUCCCAUCUUCUCAACCA	(((((((.(((((.........)))))(((((((...))))))).....(((((.......))))))))))))....	13.4817	8.49			yes		yes	yes
>W11143160	GUCCAGGUCGCCUAAUGGUAGGGCAUUGGUCUGCAAAACCGAUUGUGUGAGUUCAAUUCUCACCCUGGACUCCA	(((((((..((((.......))))((((((.......))))))...(((((.......))))))))))))....	25.7923	9.51			yes		yes	yes
>W131065815	GUCCAGGUCGCCUAACGGUAGGGCGUUGGUCUGCAAAACCGACUGUGCGAGUUCAAUUCUCGCCCUGGACUCCA	(((((((..((((.......))))((((((.......))))))...(((((.......))))))))))))....	51.8186	4.25			yes		yes	yes
>W131169380	GUCGUCGUGGCCAAGAAGGUGAAGGCACCGAGCUGAUACCUCGGAGAUGCGGUGGUUCGAACCCACCCGACGACACCA	((((((((.(((.....))).)..((((((((.......)))))...)))(((((.......))))))))))))....	46.2898	5.09			yes		yes	yes
>W131196120	GGCGCGUUCGGCAAGCGGUUAAGCCACAGCCCUCUCAAGGCUGUAUCACGGGUUCAAAUCCCGUACGCGCUGCCA	(((((((..(((..........)))((((((.......))))))...(((((.......))))))))))))....	29.9431	8.38			yes		yes	yes
>W131240735	UCCCGGGUCGUCUAACGGUAAGACAGCGGUUUUUGGUGCCGAGAAUAGGGGUUCGAUUCCUCUCCCGGGAACCA	(((((((..((((.......))))..((((.......)))).....(((((.......))))))))))))....	31.0656	11.61			yes		yes	yes
>W141562735	GCGAACGUAGCUCAGUUGGUUAGAGCGUCGGAUUGUGGCUCCGAAGGUCGGUGGUUCGAAUCCACCCGUUCGUACCA	((((((((((((.....)))))((.(.(((((.......))))).).))(((((.......))))))))))))....	16.8903	22.9			yes		yes	yes
>C004835	GGACGAUUAGCUCAGAGGCAGAGCAUCAGCUUCCCAAGCUGAGGGUCGCGGGUUCAAGUCCCGUAUCGUCCACCA	(((((((..(((....))).((.(.(((((((...))))))).).))(((((.......))))))))))))....	22.3851	6.28			yes		yes	yes
>C011433	CACCCGUUGGUCAAGUGGUUAAGACGCUACCCUCUCAAGGUGGAGUCAUGAGUUCAAUUCUCGUACGGGUGACCA	(((((((..(.....((((((.(((.(((((.......))))).))).)))..))).....)..)))))))....	4.43895	8.64			yes		yes	no
>C121001241	GUCCCCGUAGCUCAGUGGAUGAGAGCGCUUGGUUGCGGUCCAAGAGGUCAGAGGUUCGAGUCCUCUCGGGGAUGCCA	((((((((((((.((((........)))).)))))).(.((....)).)(((((.......))))).))))))....	8.44963	23.16			yes		yes	no
>W11144711	UGCCCGUUGGUCAAACUGGUUUAAGACGUCGCCCUCUCAAGGCGGAGCUAUGAGUUCAAGUCUCAUACGGGUAACCA	((((((((((.(.((((.((...((.(.(((((.......))))).))))).))))...).).)).)))))))....	12.492	11.9			yes		yes	no
>W11174757	AGGGCGUUGGGCAAGUGGUUAAGCCAAUGGAUUCUCAUUCCAUGAUCGCGGGUUCAAUUCCCGUACGCCCUCCCA	(((((((((((.((.(((....((..(((((.......)))))....))....))).)))))).)))))))....	11.5041	12.92			yes		yes	no
>W11301568	GGCUCCGUAGCUUAGCUGUAUAGAGCGUCAGAUUCCGGUUCUGAAGGUCGAGGGUUAGAAUCCCUCCGGGGUCACCA	(((((((((((...))))....((.(.(((((.......))))).).))(((((.......))))))))))))....	45.3687	3.05			yes		yes	no
>At2227	GCCGCCGUAGCUCAGCGGGAGAGCGCCCGGCUGAAGACCGGGUCGUCCGGGGUUCGAAUCCCCGCGGCGGCACCA	((((((((.((((.......))))((((((.......)))))).....((((.......))))))))))))....	12.0331	10.94			yes	yes		yes
>C013434	GGGUUAAUACUCAAGUUGGUGAAGAGGACACCCUGCUAAGGUGUUAGGUCGGUUUCCGGCGCAAGAGUUCGAGUCUCUUUUAACCCGCCA	(((((((..(((...........)))((((((.......))))))..(((((...)))))..(((((.......))))))))))))....	5.50572	17.68			yes	yes		yes
>C11112727	GGGGAGUUACUCAAGAGGCUGAAGAGGACGGUUUGCUAAAUCGUUAGGUCGGGAAACCGGCGCGAGGGUUCGAAUCCCUUACUCCCCUCCA	(((((((..(((...........)))((((((((...))))))))..(((((....)))))..(((((.......))))))))))))....	16.5665	6.72			yes	yes		yes
>C11122791	GCGCCGGUAGCUCAGUUGGAAGAGCGGUGUUGUGGCGAAACACCAGGUCGAGGGUUCGAGUCCCUCCCGGCGCACCA	(((((((..((((........))))((((((.......)))))).....(((((.......))))))))))))....	87.9453	0.52			yes	yes		yes
>W09125722	GACGAGGUGUGAUAAUGGUAGUCGGCCAGCCUGGAAAGUUGGUGCCCGUUCUGCGGGUUGUGGGUUCAAGUCCCAUCCUCGUCGCCA	(((((((..((((.......))))((((((.......))))))((((((...)))))).(((((.......))))))))))))....	15.7432	5.19			yes	yes		yes
>W10113111	GAGGAAAUACUCAAGAGGCCGAAGAGGUGCCCCUGCUAAGGGCAUAGGUCGAGAAAUCGGCGCGAGGGUUCAAAUCCCUCUUUCCUCGCCA	(((((((..(((...........)))((((((.......))))))..(((((....)))))..(((((.......))))))))))))....	7.78515	14.06			yes	yes		yes
>W10200001	GGGUUGUUCCGCUGCGUUGGGCGGCGAGCGGUCUUGAAAACCGUGGUGGCCGAAAGGCCAGGGGUUCGACUCCUCAACAACCCGCCA	((((((((.((((((.....)))))).(((((.......)))))...((((....))))((((((...)))))).))))))))....	18.266	8.55			yes	yes		yes
>W11132983	GAGGAAAUACUCAAGAGGCCGAAGAGGUGCCCCUGCUAAGGGCAUAGGUCGGGAAACCGGCGCGAGGGUUCAAAUCCCUCUUUCCUCGCCA	(((((((..(((...........)))((((((.......))))))..(((((....)))))..(((((.......))))))))))))....	8.23826	13.75			yes	yes		yes
>W123000923	GUCCAAUUAGCUCACAGGUUAGAGCGUAAUUACUGGGUAAUUAAGGUAGCAGGUUCAACUCCUGCAUUGGACUCCA	(((((((..((((........)))).(((((((...))))))).....(((((.......))))))))))))....	56.5432	3.66			yes	yes		yes
>W131064644	CAUGGAGUGGAUCAGCGGCAGAUCGCCCGGCUUCGGUCCGGGAGGGCGCGGGUUCGAGUCCCGCCUCCAUGUCCA	(((((((..((((.......)))).((((((....).))))).....(((((.......))))))))))))....	11.9522	32.55			yes	yes		yes
>W131185494	GGGUCGGUAGCGCAGAGGCAGGCGCGCCUUCAUGGCAUGAAGGGAACGUCGGUUCGAAUCCGACCCGGCCCACCA	(((((((..((((........)))).(((((((...)))))))....(((((.......))))))))))))....	63.7395	2.77			yes	yes		yes
>W131213920	CGUCCGGUAGCUCAGGGGAAGAGCACCUCACUGCCAGUGAGGAGGCCAGCGGUUCGAUUCCGUUCCGGACGUCCA	(((((((..((((.......)))).(((((((...))))))).....(((((.......))))))))))))....	43.7724	2.95			yes	yes		yes
>W141187535	UCCGGGAUAGUUCAGCGGUAGAACAUCCGGCUCCACUCUGGAUAGGCGCUGGUUCGACUCCAGCUCCCGGAUCCA	(((((((..((((.......))))((((((.......))))))....(((((.......))))))))))))....	27.8084	13.87			yes	yes		yes
>W1511400808	GCGAACGUAGCUCAGUUGGUUAGAGCGCUGGAUUGUGGCUCCAGAGGUCGGUGGUUCAAAUCCACCCGUUCGUACCA	((((((((((((.....)))))((.(.(((((.......))))).).))(((((.......))))))))))))....	34.1927	6.26			yes	yes		yes
>W1511604308	GGCCGGGUAGCUCAAUUGGUAGAGCAACAGACUGUGGAUCUGUGUGUCGCGGGUUCGAUGCCCGUCCCGGCUACCA	(((((((..((((........)))).(((((.......))))).....((((((.....)))))))))))))....	22.744	6.11			yes	yes		yes
>At0036	GCCGCCGUAGCUCAGCGGGAGAGCGCCCGGCUGAAGACCGGGUGGUCCGGGGUUCGAAUCCCCGCGGCGGCACCA	((((((((...((((((((......))).))))).((((....)))).((((.......))))))))))))....	8.00098	15.59			yes	yes		no
>C018211	GCCUGCGUAGUAUAACGGUUAGUACGAUAGUUUGUGGAACUAUAGGAUUUGGUUCGAUUCCAAGCGCGGGUACCA	((((((((.((((........)))).(((((((...))))))).(((.(((...))).)))..))))))))....	19.9009	14.81			yes	yes		no
>C09102186	GAUCCCGUAGCUCAGCAGGGAGAGCGCCACCUUGGCAGGGUGGAGGUCGUGAGUUCGAGCCUCUCCGGGGUCACCA	(((((((..(((((((.....((.(.(((((((...))))))).).))....))).)))).....)))))))....	6.0251	17.97			yes	yes		no
>C10112044	GGAUAAGUGGUAGAGAGGCCGAAUACACUUCCCUGCUAAGGAAGCAUCCGGGCAUAAACCUGGAUCGUGGGUUCAAAUCCCACCUUGUCCGCCA	(((((((((((((.((((.........)))).)))))).......(((((((......))))))).(((((.......))))))))))))....	11.6727	12.23			yes	yes		no
>C11105728	AGAGAGUUGGGUGAGUGGCUUAAACCAGCAGUUUGCUAAACUGUCGUACGCCUAAUAGCGUACCGGGGGUUCGAAUCCCCCACUCUCUACCA	((((((((((.((((...))))..)))(((((((...))))))).((((((......)))))).(((((.......))))))))))))....	15.955	9.69			yes	yes		no
>C11111760	CCCGGGCGUGGGCGCAGAGGCCGCCGCCGCCGUUUUGGCAAAACGGAGCACGCCGGUUCGAAUCCGGCCCCCGGGACCA	((((((.((((.(.....).)))).((..(((((((...))))))).))..(((((.......))))).))))))....	5.72012	18.99			yes	yes		no
>C121016261	GGGUAAGUACUCAAGUGGUCGAAGAGGCGGUCCUGCUAAGACUGUAGGGGUGCUAAAACACCCGCGGAGGUUCAAAUCCUCUCUUACCCGCCA	(((((((.......((((.......((((.((((((.......)))))).)))).......))))(((((.......))))))))))))....	43.0195	8.98			yes	yes		no
>C151019424	GGAGGAUUACCCAAGUCCGGCUGAAGGGAACGGUCUUGGAAACCGACAAAGGAGUAAAAGAGUGGGUGGGUUCGAAUCCCACAUCCUCCUCCA	(((((((...(((((.(((.((....))..))).)))))...((......)).............(((((.......))))))))))))....	6.69827	16.82			yes	yes		no
>C151100364	ACGUCAUUAGCUCAGCAGGAAGAGCGGCAGCGAAAUAUUCGUUGGCGGACUGGGGUUCGAUUCCUCGAUGACGUUCCA	((((((((.((((........))))(.(((((((...))))))).).....((((.......))))))))))))....	17.4545	7.37			yes	yes		no
>PHG14101323	CCUCUUGUAGCUCAAUGGUAGAGCGCCGUUUUGUGAGACCGGUGACCUGCGUUCGAUUCGCAGCAGGGGGACCA	((((((((.((((....((((..((((((((....))).)))))..))))....))...)).))))))))....	4.50958	8.62			yes	yes		no
>w013883	AGACCGUUAGCUCAAUGGUAGAGCACCAGACUAUGAAUCUGGCUGUAGCAAGUUCGAAUCUUGCACGGUUCACCA	.((((((..((((.......)))).(((((.......))))).....(((((.......))))))))))).....	42.3933	3.85			yes	yes		no
>w021635	CGGUGGAUAGCUCAAUAGGUAGAGCGCAUGAUUAGUCAUCAUGAGUUGUUGGUUCGAUUCCAACUCCAUCAACCA	.((((((..((((........)))).((((((.....))))))....(((((.......))))))))))).....	68.6322	1.85			yes	yes		no
>W08002770	UGCGGGGUAGUGCAGAGGUUACCACGGCGGGUUAGUGUCCCGCAGGCGCAAGUUCGAUUCUUGCCCCCGCUACCA	.(((((((((........)))))...(((((.......))))).((.(((((.......))))))))))).....	6.33577	16.1			yes	yes		no
>W09119662	GCCGGCCUAGCUCAGUUGGUAGAGCAACUGACUUGCAAUCAGUAGGUCGGGGGUUCAAGUCCUCUGGCCGGCACCA	(((((((..((((........))))....(((((((.....)))))))(((((.......))))))))))))....	9.10344	12.98			yes	yes		no
>W10125366	UGGCGUGUAGCAUUGUGGUAAUGCAACUUACUUCGUGUGAGAUAAGAUGCGGGUUCGAAUCCUGUCACGCCAACCA	((((((((((.(((.(((...((((.((((.(((....))).)))).))))...)))))).))).)))))))....	13.6694	18.25			yes	yes		no
>W131189827	UGGCGUGUAGCAUUGUGGUAAUGCAACUUAUUUCGUGUGAGAUAAGAUGCGGGUUCGAAUCCUGUCACGCCAACCA	((((((((((.(((.(((...((((.((((((((....)))))))).))))...)))))).))).)))))))....	33.1378	4.85			yes	yes		no
>W131202873	CAUGGAGUAGAUCAGCGGCAGAUCGCCCGGCUCGUAACCGGGAGGGCGCGGGUUCGAGUCCCGCCUCCGUGUCCA	(((((((..((((.......))))((((..((((....)))).))))(((((.......))))))))))))....	77.2977	1.8			yes	yes		no
>W131213919	GGUCCGGUAGCUCAGUGGAAGAGCAUCUCACUGGCAGUGAGGGGGCCAGCGGUUCAAUUCCGCUCCGGACGACCA	.((((((..((((.......)))).(((((((...))))))).....(((((.......))))))))))).....	18.3041	18.14			yes	yes		no
>W131215968	AGAGAGAUGGGUGAGUGGCUUAAACCAGUAGUUUGCUAAACUGCCGUAGCUCUAAAGGUUACCGGGGGUUCGAAUCCCCCUCUCUCUACCA	((((((((((.((((...))))..)))(((((((...))))))).((((((.....)))))).(((((.......))))))))))))....	10.2003	20.79			yes	yes		no
>W141022179	CCGCCAUUAACUCAACUGGAAGAGUAUUUAGCCUUAUUAAGGCUAAGAGUCGAGGUUCGAUGCCUCGAUGGCGGACCA	(((((....((((........))))..((((((((...))))))))..((((((((.....)))))))))))))....	11.7775	4.25			yes	yes		no
>W141505172	GGUCUCGUAGUGUAGCGGUUAACACGCCUGCCUGCCACGCAGGAGAUCGCGGGUUCGAUUCCCGUCGAGACCGCCA	((((((.(.((((.(((((..........))).)).))))).))))))((((..(((((....)))))..))))..	27.1664	11.6			yes	yes		no
>At0085	GCGGGUGUAGCCCAGCCUGGUCAAAGGCGCUAGCUUGAGGGGCUAGUCUCUUAGGAGUUCGUGGGUUCAAAUCCCAUCGCCCGCACCA	(((((((.......((((......))))((((((((...))))))))(((....)))...(((((.......))))))))))))....	15.6069	16.25		yes				yes
>At0658	GCGAGGGUAGCCAAGCCAGGUCAAAGGCGCUAGGUUGAGGGCCUAGUCUCGUAGGAGUUCUUGGGUUCGAAUCCCAUCCCUCGCACCA	(((((((.......(((........)))((((((((...))))))))(((....)))....((((.......)))).)))))))....	17.0223	15.72		yes				yes
>At0932	GCAGGGGUCGCCAAGCCUGGCCAAAGGCGCUGGGCCUAGGACCCAGUCCCGUAGGGGUUCCAGGGUUCAAAUCCCUGCCCCUGCACCA	(((((((.......((((......))))(((((((....).))))))(((....)))...(((((.......))))))))))))....	24.44	20.37		yes				yes
>At0985	ACACCAGUAGUGUAGCGGUUAUCACCGGGCGUUGCCAACGCUCGAACUCGGGUUCGAUUCCCGACUGGUGUACCA	((((((((.(((..........)))((((((((...))))))))....((((.......))))))))))))....	15.0947	5.76		yes				yes
>C000488	GGCGGCGUAGCUCAGCGGUAGAGCAGGGGAAUCAUAAUCCCUUGGUCGGUGGUUCAAAUCCGCCCGCCGCUACCA	(((((((..(((....))).((.(((((((.......))))))).))(((((.......))))))))))))....	22.9223	4.75		yes				yes
>C004944	GGCGGUAUAGCUCAGAUGGUUAGAGCAGCAGAAUCAUAAUCUGCGAGUCGUUGGUUCAAGUCCGACUACCGCUACCA	(((((((..((((.........)))).(((((.......))))).....(((((.......))))))))))))....	40.1705	4.42		yes				yes
>C007625	GGCAGCGUAGCUCAGUGGCAGAGCAGGGGACUCAUAAGCCCUUGGUCGGUAGUUCAAAUCUACCCGCUGCCACCA	(((((((..(((....))).((.((((((.((....)))))))).))(((((.......))))))))))))....	53.1687	1.42		yes				yes
>C020580	GCCCCGGUAGUCCAGCGGUAGAGACACGGUGCUCAAACCACCGACAGCGUCGGUUCGAAUCCGACUCGGGGCACCA	(((((((..((((.......).))).(((((.......))))).....(((((.......))))))))))))....	6.02346	21.14		yes				yes
>C027996	UGGGCGACGUGCUGCAAGGUGCGGCAGCGGACUGUAACUCCGCCGAGGCGACUCGUGCCUGGUUCGAUUCCAGGGUCGCCCACCCA	((((((((.(((((((...)))))))(((((.......)))))((((....))))..(((((.......)))))))))))))....	31.6179	1.56		yes				yes
>C08006893	GUUUGAUUAGCUCAGUUGGUAGAGCGAUCGACUCAUAAUCGAAGGGUCACAGGUUCGACUCCUGUAUCAAACCCCA	(((((((..((((........))))....(((((.........)))))(((((.......))))))))))))....	23.6193	19.81		yes				yes
>C08012591	GGCUCUGUAGCUCAGUUGGUAGAGCGUACGACUGAAAAUCGUAAGGUCACCGGAUCGACGCCGGUCGGAGCCACCA	(((((((..((((........)))).(((((.......))))).....(((((.......))))))))))))....	6.0662	20.79		yes				yes
>C08012631	CGGCGAGUGGUGGAGCGUAUACACACGAGUCUCAGAAACUCGCGGGCGAAAGCCCAUGCAGGUGCAAGUCCUGUCUCGCCGACCA	(((((((..(((.........))).(((((.......))))).((((....))))..(((((.......))))))))))))....	43.7134	5.19		yes				yes
>C09100630	CGUGGAGUAGCUCAGGUGGUAGAGCUCCCGGCUCCAAACCGGGAAGUCGCGGGUUCGACUCCCGCCUCCAUGUCCA	(((((((..((((........))))((((((.......))))))....(((((.......))))))))))))....	40.4379	9.17		yes				yes
>C10110712	GCCUCUGUAGCUCAGCGGAUUAGAGCACCAGUUUCCGGUACUGGGGGUCGAAGGUUCGAAUCCUUUCAGGGGCACCA	(((((((..((((.........)))).(((((.......)))))(((((((....))).))))...)))))))....	19.2886	8.99		yes				yes
>C10300161	GGCUCUGUAGCUCAGUUGGCAGAGCGAACGACUGAAAAUCGUUAGGUCACCGGAUCGACGCCGGUCGGAGCCACCA	(((((((..((((........)))).(((((.......))))).....(((((.......))))))))))))....	7.21542	19.23		yes				yes
>C11300378	GGCUCUGUAGCUCAGUUGGUAGAGCGCACGACUGAAAAUCGUGAGGUCACGGGAUCGACGCCCGUCGGAGCCACCA	(((((((..((((........)))).(((((.......))))).....(((((.......))))))))))))....	31.2561	11.84		yes				yes
>C131016148	GGGCCAGUAGCUCAGCUGGUUAGAGCACCUGCCUCUUAAGCAGGGUGUCGAGAGUUCAAGUCUCUCCUGGCCCUCCA	(((((((..((((.........)))).(((((.......))))).....(((((.......))))))))))))....	27.7408	11.27		yes				yes
>C151099846	GGAAGAUUAGCUCAGUUGGGAGAGCGUCGCCCUUACAAGGCGAAUGUCAUGGGUUCGAGUCCCUUAUCUUCCACCA	(((((((..((((........)))).(((((.......))))).......(((.......)))..)))))))....	33.6648	6.87		yes				yes
>PHG14101650	GUCGGUCUAGCUCAUGGGGUAGAGCGGCGGUCUCCAAAACCGCGCGUGGCAGGUUCGAGUCCUGCGACCGGCGCCA	(((((((..((((........)))).(((((.......))))).....(((((.......))))))))))))....	21.653	17.89		yes				yes
>w000994	GUUGAGGUAGCUCAGUGGUAGAGCUUUCGGCGCUUAACCGAAAGGACGCAGGUUCGAGCCCUGCCCUCAAUGCCA	(((((((.(((((.......)))))(((((.......))))).....(((((.......))))))))))))....	16.0587	15.48		yes				yes
>w022708	AGAAGGUUGGUGUAACUGGAAACACAUUCGCCUGCCAAGCGAAAAAUUGCAGGUUCGAGUCCUGUGCCUUCUUCCA	(((((((..((((........)))).(((((.......))))).....(((((.......))))))))))))....	11.7975	19.19		yes				yes
>W09125611	GGAUGCGUAAGCCCAGCGGCGAGGGCAGGAGACUGUAAAUCUCUCACAUCGGAAACAACGCAGGUUCGAGUCCUGCCGCAUCCACCA	(((((((...((((........)))).(((((.......)))))...............(((((.......))))))))))))....	11.0822	20.01		yes				yes
>W11133128	GCCGUUUUAGCUCAUGUUGGAAGAGCGCCGGUCUCCAAAGCCGGAAGCGGCAGGUUCGAUCCCUGCAAACGGCACCA	(((((((..((((.........)))).(((((.......))))).....(((((.......))))))))))))....	15.5994	12.75		yes				yes
>W11164215	GCAGGGAUGGUGUAACUGGCAACACUCUGGUCUCCAAAACCAGCAUUCUGAGUUCAAAUCUCAGUUCCUGUGCCA	(((((((.(((((........)))))(((((.......)))))....(((((.......))))))))))))....	34.8271	4.5		yes				yes
>W122000209	CUGCGCGCGGUGACGACGGCGUGUCACGACUGACUGUAAAUCAGUUGCCUUUCGGCUCAGGGGGUUCAAAUCCCUCCGCGCAGACCA	(((((((..((((((......))))))((((((.......))))))(((....)))...(((((.......))))))))))))....	6.79965	13.06		yes				yes
>W123001457	GGCUCUGUAGCUCAGUUGGUAGAGCGAACGACUGAAAAUCGUUAGGUCACCGGAUCGACGCCGGUCGGAGCCACCA	(((((((..((((........)))).(((((.......))))).....(((((.......))))))))))))....	6.3497	20.59		yes				yes
>W131002891	UCCCCGGUUGGUCUGCUGGUAGGGCCCGCCUGACUUUGAAUCAGGAUUUAGCGACGCAGGUUCGAUUCCUGCCCGGGGAACCA	(((((((..(((((.......)))))..(((((.......)))))..........(((((.......))))))))))))....	26.5363	11.27		yes				yes
>W131010917	AACCCGUUAGUCAAGGGGUCAAGACGCCGCGUUCUCAGCGCGGAGGCACGGGUUCAAAUCCCGUACGGGUUACCA	(((((((..(((..........))).(((((((...)))))))....(((((.......))))))))))))....	10.7646	13.47		yes				yes
>W131036258	GCAGCGAUGGUGUAAUUGGCUAACACGUCGGUCUCCAAAACCGAAGAAUCUAGGUUCAAGCCCUAGUCGCUGCGCCA	(((((((..((((.........)))).(((((.......))))).....(((((.......))))))))))))....	6.91572	14.8		yes				yes
>W131036312	GGUGCUGUAGGCAAAUUGGUAAAGCCACAACUCUUUCAAAGUUGCGUUUGCGGGUUCAACUCCCGUCAGCACUGCCA	(((((((..(((...........))).(((((.......))))).....(((((.......))))))))))))....	30.9471	11.07		yes				yes
>W131155928	GCGCCCGUAGCCCAACUGGCAGAGGCAUACGGUUUAGGUCCGUACCAGCGUGAGUUCGAAUCUCACCGGGCGCACCA	(((((((..(((.....)))....((.(((((.......)))))...))(((((.......))))))))))))....	44.7793	3.91		yes				yes
>W131220961	AGACCUAUGGUGUAGCGGUAACACUACUGUUUUUGGUGCAGUCAUCUGGGGUUCGAAUCCCUGUGGGUCUACCA	(((((((((((((.......)))))(((((.......))))).....(((((....))))).))))))))....	5.89749	20.39		yes				yes
>W131221754	GGAGGGAUGGGUGAGUGGCUGAAACCAGUAGUUUGCUAAACUGCCGUACUCGCAAGGGUACCGCGGGUUCGAAUCCCGCUUCCUCUACCA	(((((((..(((...........))).(((((((...))))))).((((((....)))))).(((((.......))))))))))))....	5.0277	21.65		yes				yes
>W131249897	GGGCGAUUGGCGCAGUGGUAGCGCGCUUCCAUCGCACGGAAGAGGUCACUGGUUCGAGUCCAGUAUCGCCCACCA	(((((((..((((.......)))).(((((.......))))).....(((((.......))))))))))))....	48.4065	6.9		yes				yes
>W141231342	UUGGGUGUAGUUCAAUUUGGUCAGAGCACCCGCUUUGGGAGCGGGAAGUUGCGAGUUCGAGUCUCGCCACCCGAACCA	(((((((..((((..........)))).(((((((...))))))).....(((((.......))))))))))))....	50.4469	4.69		yes				yes
>W141238833	GCAGGUUUAGCUCAGUUGGUAGAGCACUGGUCUCCAAAACCAGGUGUCGGGAGUUCGAGCCUCUCAACCUGCGCCA	(((((((..((((........)))).(((((.......))))).....(((((.......))))))))))))....	39.9654	7.44		yes				yes
>W141240493	AGCCCGGUAGUGUAGUGGCAAGCAUGGGGGAUUCUGGAUCCCUUGACCUCGGUUCGAGUCCGAGCCGGGCUACCA	(((((((..((((........))))((((((((...))))))))...(((((.......))))))))))))....	8.72616	16.52		yes				yes
>W141622045	CCUUUCGUAGCUCAAUGGCAGAGCCGCGCGUUGUGGUCGCGCUGAUCCCGGUUCGACUCCGGGCGGAGGGACCA	(((((((..((((.......)))).(((((.......)))))....(((((.......))))))))))))....	33.4984	11.15		yes				yes
>W141758047	UGGGCCGUAGCGCAGAGGUCGACGCACCGCUUUGCCAGAGCGGAGGACGCCGGUUCGAUUCCGGCCGGUCCACCCA	(((((((..(((..(....)..))).(((((((...))))))).....(((((.......))))))))))))....	23.0929	8.53		yes				yes
>At1756	GCCGUGAUAGCUCAGUUGGGAGAGCGCCAGACUGAAGAUCUGGAGGUCGCUGGUUCAAUCCCGGCUCACGGCACCA	(((((((.......(((((((..(.(((((.(....((((....)))))))))).)..))))))))))))))....	17.1547	16.15		yes				no
>At0315	GCGGGGGUGCCCGAGCCAGGCCAAAGGGGCAGGGCUCAAGACCCUGUGGCGUAGGCCUACGUGGGUUCAAAUCCCACCCCCCGCACCA	(((((((((...(((((..(((.....)))..)))))..(((((((((((....))).))).))))).......)).)))))))....	6.9354	9.01		yes				no
>At0434	GCGGGGGUGCCCGAGCUGGUCAAAGGGGGCGGACUCAAGAUCCGCUGGCGAAGGCCUACGCGGGUUCAAAUCCCGUCCCCCGCACCA	.((((....))))...((((....((((((((......(((((((.(((....)))...)))))))......))))))))...))))	14.0578	12.3		yes				no
>At0490	GGGCCCGUAGCUUAGCCAGGUAGAGCGACGGGCUCUUAACCCGUAGUCCCGGGUUCGAAUCCCGGCGGGCCCGCCA	((((((((.((((.((...)).))))..((((.....((((((......)))))).....))))))))))))....	17.8074	16.5		yes				no
>At0829	GCGUGGGUAGCCGAGCUAGGUCAAAGGCGCAGCGUUGAGGGCGCUGUCCUGUAGAGGUUCGCCGGUUCGAAUCCGGUCCCACGCACCA	(((((((....((((((...((..(((.((((((((...)))))))))))...))))))))((((.......)))).)))))))....	7.00763	11.81		yes				no
>At1403	GGGCCCGUAGCUUAGUCAGGCAGAGCGAUGGACUCUUAAUCCAUAGGCCGGGGGUUCAAAUCCCUUCGGGCCCGCCA	(((((((..((((....))))...((.(((((.......)))))..)).((((((....)))))).)))))))....	10.3674	11.25		yes				no
>At1600	GGGUCUGUAGCUUAGUCGGUAGAGCGGCGGACUCUUAAUCCGCAGGCCAGGGGUUCGAGUCCCUUCAGGCCCGCCA	((((((((.((((........)))).)))))))).......((.(((((((((.......)))))..)))).))..	27.2681	9.43		yes				no
>At1678	GCGGGGGUGCCCGAGCUGGCCAAAGGGGACAGGCUUAGGACCUGUUGGCGUAGGCCUACCAGGGUUCGAAUCCCUGCCCCCGCACCA	((((((((.(((............))).))(((((((.(.((....))).)))))))..(((((.......))))).))))))....	14.0494	19.02		yes				no
>At1693	GCGUGGGUAGCCAAGCUAGGCCAACGGCGCAGCGUUGAGGGCGCUGUCCUGUAGAGGUCCGCCGGUUCAAAUCCGGUCCCACGCACCA	(((((((((((...))))((((.((((.((((((((...)))))))).))))...)))).(((((.......))))))))))))....	25.7154	3.44		yes				no
>C000005	GGCGGCGUAGCUCAGCUGGUCAGAGCGGGGAUCUCAUAAGUCCCAGGUCGGAGGUUCGAGUCCUCCCGCCGCCACCA	(((((((((((...))))....((.(.(((((.......))))).).))(((((.......))))))))))))....	22.5525	9.61		yes				no
>C000175	GGCGGCGUAGCUCAGCUGGUUAGAGCGACGGUCUCAUAAUCCGUAGGUCCGUGGUUCGAGUCCACGCGCCGCCACCA	((((((((......(.(((...((((.((((.((.((.....)).)).)))).))))....))))))))))))....	5.30434	9.84		yes				no
>C000375	GGUGGUAUAGCUCAGUUGGUUAGAGCGCAGCAUUCAUAAUGCUGAUGUCCCAGGUUCAAGUCCCGGUACCACCACCA	(((((((..((((.........)))).(((((((...))))))).....((.((.......)).)))))))))....	8.58265	16.75		yes				no
>C002823	GGCGGGAUAGCUCAGCUGGUUAGAGCGCAUGAUUCAUAAUCAUGAGGUCCCCGGUUCAAUCCCGGGUCCCGCUACCA	(((((((((((...))))....((.(.(((((((...))))))).).))(((((.......))))))))))))....	11.865	9.48		yes				no
>C016619	GCCGGAGUAGCAGUUGUUGGUCGCUGCACCUGACUCUGAAUCAGGAGUUCAUUGGUUCGAUUCCAAUCUCCGGUGCCA	(((((((..(((((........)))))....((((((......)))))).(((((.......))))))))))))....	17.7539	9.95		yes				no
>C025436	GUCAGGGUAGCUCAGCUGGUUAGAGCACUGGUCUCAUAAGCCGGGGGUCGGGGGUUCGAGUCCCCCCUCUGACACCA	(((((((((((...))))....((.(.(((((.......))))).).))(((((.......))))))))))))....	8.29644	19.09		yes				no
>C08008478	CCCGCCGUAGCUCAGUGGUAGAGCACCCGGCUCUUAACCGGGAGGACGUUGGUUCGAGCCCAGCCGGCGAGCCCA	..(((((..((((.......)))).(((((.......))))).....(((((.......))))))))))......	20.6232	22.09		yes				no
>C09103670	GUGCCCUUGGCGUCAACUGGCAGCGCAACGGACUCCAAAUCCGUAGGUUGAAGGUUCGAAUCCUUCAGGGUACGCCA	(((((((.((..((((((..((((.(.(((((.......))))).)))))..)))).))..))...)))))))....	47.1464	2.97		yes				no
>C09300022	GGCUCUGUAGCUCAGUUGGUAGAGCGAACGACUGAAAAUCGUUAGGUCAGCGGAUCGACGCCGCUCGGAGCCACCA	(((((((.((((((((((..........)))))))....((((.((((....))))))))..))))))))))....	23.9322	17.15		yes				no
>C10112406	GGGUCUGUAGCGCAGUCGGCCGUCGCGCCUCUUUGGCAAAGAGGAGGACGCUGGUUCGAAUCCAGCCGGGCCCACCA	(((((((..((....(((((((..((((((((((......))))))).)))))).)))).....)))))))))....	20.344	4.09		yes				no
>C10113113	GGGGUCGUAGCCCAACCGGCAGAGGCGACGGUUUUAGGUACCGUACAGCGCGAGUUCGAAUCUCGCCGACCCCACCA	(((((((..(((.....)))....((((((((.......))))).).))(((((.......))))))))))))....	36.7895	3.28		yes				no
>C11300548	GGCCUCGUAGCUCAACUGUAUAGAGCACUGGAUUUCGGCUCCAGCGGUUGGGGGUUAGAAUCCCUCCGAGGUCACCA	(((((((..((((.........))))...((((((.((((((........)))))).))))))...)))))))....	15.4731	20.73		yes				no
>C121001250	GCCGGUGUAGCUCAGUUGGUUAGAGCAGUGGAUUCCAAAUCCACAGGUCGCGGGUUCGAGUCCCUCCGCCGGUGCCA	(((((((..((((.........)))).(((((((...))))))).......(((.......)))..)))))))....	7.15268	18.07		yes				no
>C121003905	GGUCGCAUAGCUCAGCUGGGAGAGCACCUGCCUUACAAGCAGGGGGUCACAGGUUCGAGCCCUGUUGCGACCACCA	(((((((..((((((((.(..((.(.(((((.......))))).).)).).)))).)))).....)))))))....	14.892	6.42		yes				no
>C121014325	GGAAAGAUGGUAGAGUGGAUUAAUACGUUGGUCUUGAAAACCAAAAAAGUUUAUACUUUCCAGGGUUCGAAUCCCUGUCUUUCCACCA	(((((((((((.....(((((((....))))))).....))))..(((((....))))).(((((.......))))))))))))....	16.6318	16.45		yes				no
>C121015518	GGAAUGUUAGCUCAGCGGGAGAGCAACUGCCUUACAAGCAGUAGGUCGGGGGUUCAAAUCCCUCACAUUCCACCA	(((((((.......(.((((((((..(((.(((((.....))))).)))..))))...)))).))))))))....	24.4	16.83		yes				no
>C131004735	AGUGCUGUAGGCAAAUGGUUUAAGCCGCUUGGUUUUCACCCAAGUGAUUGCGGGUUCAACUCCCGUCAGCACUUCCA	((((((((((((.....)))))...(((((((.......)))))))...(((((.......))))))))))))....	22.4332	9.44		yes				no
>C131005049	GCACAGAUGGUGUAACGGAAGCAUAAGGGUCUCCAAAACCUUUGGUCAUGGUUCAAAUCCUUGUCUGUGCGCCA	.......(((((((.((((....(((((((..(((..(((...)))..))).....))))))))))))))))))	6.23431	26.96		yes				no
>C131014728	GAUCAAUUGAUGGAAUUGGUAGACAUAGCUGAUUACCAAUCAGCUGUUGAAAAACGUGCGGGUUCAAGUCCCGUAUUGAUCACCA	.(((((((.....)))))))....((((((((((...))))))))))........(((((((.......))))))).........	4.49663	19.29		yes				no
>PHG0200041	CCCGUACAUGCCCAACUGGUGUUUGGGAGCAGGCUGUAAAUCUGUGGCCUUCGGGACGGUGAGGUUCGAUUCCUCAGUGCGGGACCA	(((((((...((((((....).))))).(.((((((........)))))).).......(((((.......))))))))))))....	0.956841	15.16		yes				no
>W08001255	GUAGGUAUGGUGUAAUGGCUAACAUGAUAGUCUCCAAAACUAUUGAUGUGGGUUCGAUUCCUACUACCUAUGCCA	...(((((((.((((((.....)))((((((.......))))))...(((((.......))))))))))))))).	15.2529	23.72		yes				no
>W08003134	CGGGAUGUAGCGCAGAUGGUAGAGCGACUGCCUUAUAUGCAGCAAGCCCCUGGUUCGAGUCCAGGCAUCCCGACCA	(((((((..(((((...(((((.....))))).....))).)).....(((((.......))))))))))))....	43.1904	2.7		yes				no
>W09122422	GCCUCCGUAGCUCAGCGGAUUAGAGCAUCGGUUUCCGGUACCGAAGGUCGCAGGUUCGAUCCCUGUCGGGGGCACCA	((((((((((.....((((((.((.(.(((((.......))))).).))...))))))....))).)))))))....	29.5955	13.46		yes				no
>W09127825	GCCCUUGUAGCUCAGCGGAUUAGAGCAUCGGUUUCCGGUACCGAAGGUCGCAGGUUCGAUCCCUGUCAGGGGCACCA	((((((((((.....((((((.((.(.(((((.......))))).).))...))))))....))).)))))))....	29.7602	13.31		yes				no
>W09300480	GCCUCUGUAGCUCAGUUGGUAGAGCGUUCGACUGAAAAUCGAAAGGUCACCGGAUCGACGCCGGUCGGAGGCACCA	(((((((....((((((((........))))))))..(((....))).(((((.......))))))))))))....	18.6517	18.9		yes				no
>W11138394	AGGGUAAUAUAUCAAUUGGCAGAUUACUUGCUUUGGGAGCAUGAGGUUGUGGGUUCGAGUCCCGCUUACCCUACCA	(((((((....((((..(((((.....))))))))).(((.....)))(((((.......))))))))))))....	1.89936	18.33		yes				no
>W11174739	GGAAGAUUAGCUCAGUUGGGAGAGCGUUGCCCUUACAAGGCAAAUGUCAUGGGUUCGAGUCCCUUAUCUUCCACCA	(((((((..((((........)))).(((((.......))))).......(((.......)))..)))))))....	23.8137	11.33		yes				no
>W121034225	GUUCUGAUAGCUCAGUAGGGAGAGCACCAUCUUGACAGGGUGGGGGUCGGCGGUUCGAGCCCGUCUCAGAACACCA	(((((((..((((........)))).(((((((...)))))))((((((......))).)))...)))))))....	9.82512	6.12		yes				no
>W121047593	GCAUGUAUGGGUGAGGUGGAUUAGCCAGCGGACUGCAACUCCGUUUAUACAGGUUCGAGUCCUGUUACAUGCUCCA	((((((((((.(((......))).)))(((((.......)))))....(((((.......))))))))))))....	22.3817	11.51		yes				no
>W121066177	CGCUGGGUGGAGCAGCCCGGUAGCUCGUCAGGCUAAUAACCUGAAGGCCGCAGGUUCAAAUCCUGCCCCCGCAACCA	.(((((((......))))))).(((..(((((.......))))).))).(((((.......)))))...........	16.1756	10.98		yes				no
>W121066370	UACCGGUUAGCUUAGUGGUAAAGCGUCGGUCUCCAAAACCGAUUACGUGGGUUCGAUUCCCGCACCGGGUGCCA	..(((((..((((.......))))((((((.......))))))...(((((.......))))))))))......	39.3283	3.7		yes				no
>W121086610	GGUAGAGUGGCUGAGUGGUUGAAGGCAUCGAACUGAUACUUCGACGGGGAGUCGCUUCUUCCGAGGGUUCGAAUCCCUCCUCUACCGCCA	(((((((..........(((((((..(((.....))).))))))).(((((......)))))(((((.......))))))))))))....	25.1047	9.33		yes				no
>W131036311	GUUGGGAUGGUGUAACGGUAACAUUUCGGUCUCCAAAACCGACGAUCUGAGUUCGAGUCUCAGUCCCUUCGCCA	(((((..(((.(...(((.......)))..).)))...)))))((.(((((.......))))))).........	18.8545	15.1		yes				no
>W131045483	GUCCGCAUGGCGGAAUUGGUAGACGCAGCAGUCUUGAAAACUGAAGCCUGUCCUGGGCAUGCCGGUUCGAAUCCGGCUGCGGACACCA	(((((((.(.(((((((((((..(.((((((.(((........))).)))..))).)..))))))).....)))).))))))))....	23.26	4.44		yes				no
>W131099323	GGUCCCGUAGCUCAGUUGGUAGAGUACUACCUUGACAUGGUAGUGGUCGAUGGUUCGAGUCCAUUCGGGGCCACCA	(((((((..((((...(.((.((.(((((((.......))))))).)).)).)...)))).....)))))))....	25.0894	3.84		yes				no
>W131110600	GCCGAAGUGGCGGAACUGGCAGACGCGCUGGAAUCAGGCUCCAGUGAGCGUAAAGCUCAUGCGGGUUCGACUCCCGCCUUCGGCGCCA	((((((((((..(((((.(((.....((((((.......))))))((((.....)))).))).))))).....))).)))))))....	7.44611	18.8		yes				no
>W131177388	GGGCCCGUAGCGCAGAGGUAGUCGCGCCGCCAUAGCGUGGCGGAGGAUGCCGGUUCGAGUCCGGUCGGGUCCCCCA	(((((((..((((.((.....))))))((((((...))))))......(((((.......))))))))))))....	20.3842	8.61		yes				no
>W131232029	UCCGAUAUAACUCAGCUGGGAGAGUGCUUCCCUUACAAGGAAGAAGCCACAGGUUCAAUCCCUGUUAUCGGAACCA	(((((((..((((........))))((((((((....)))..))))).(((((.......))))))))))))....	34.8883	7.45		yes				no
>W131237883	GCGGGGGUCGCAUAGUCUGGCCAAUUGCGCCGGACUUAAGAUCCGGUCCUUAGUGGUACGAGGGUUCGAAUCCCUCCCCCCGCACCA	(((((((((....(((((((((....).))))))))...))...(..((.....))..)(((((.......))))))))))))....	15.5795	5.45		yes				no
>W141244219	AAGCCUAUAGUUCAAUUGGUAGAACGCUCUACUAUUACUGAAGUAGAUAUGAGGGUUCGAAUCCCUUUAGGCUUACCA	(((((((((.((((..(((((((....)))))))....)))).)).....(((((.......))))))))))))....	17.1161	16.75		yes				no
>W141526482	ACGGGAGUAGCUUAACAAGGCAAAAGCACUAGGUUUGGGACUUAGGAGAUGCAGGUUCAACCCCUGUCACCCGUACCA	(((((....((((....)))).......(((((((...))))))).....(((((.......)))))..)))))....	12.9994	7.83		yes				no
>W1510019463	AGUUGCGUAGUGCAAAGGCAGCACAUCUGAAUCUGGCUCAGAAGAUGUUGGUUCGAAUCCAGCCGCAACGACCA	.((((((..((((.......)))).(((((.......)))))....(((((.......))))))))))).....	49.5959	6.97		yes				no
>W1510481293	UCCUCUGUAGUUCAGUCGGUAGAACGGGCGGACUGUUAAUCCGUAUGUCACUGGUUCGAGUCCAGUCAGAGGAGCCA	(((((((.....((..(((...(((((.....)))))...)))..))..(((((.......))))))))))))....	37.0954	9.99		yes				no
>W1510645195	UGCGGGGUAGUGUAACGGUAACAUACCGGUUUCGUUUUCCGGUGCUGCGGGUUCGAUUCCCGCCCCCGCCUCCA	.((((((..((((.......))))(((((.........)))))...(((((.......))))))))))).....	32.3967	6.47		yes				no
>W1511008762	GUCUGCGUAGCUCAAUUGGCUAGAGCACCGGUCUCCAAAACCGGAGGUUCCAGGUUCGAGUCCUGGCGCAUUCGCCA	....((.(((((.....)))))..))...((.(((...(((((((...))).)))).))).)).((((....)))).	9.24538	22.35		yes				no
>W1511303119	UGCGGGGUGGUGUAGUGGUGAACAUUAGUCUCUUGUCAUGACUGGCCGCUGGUUCGAUUCCAGCCCCCGCACCCA	(((((((.(((.((((.((((.((.........)))))).)))))))(((((.......))))))))))))....	16.13	2.78		yes				no
>W1511345087	GGGUCGUUAGCUCAGUUGGUAGAGCAGUUGACUAUUAAUCAAUUGGUCGCAGGUUCGAAUCCUGCACGACCCACCA	(((((((..((((........))))....(((((.........)))))(((((.......))))))))))))....	33.2433	11.79		yes				no
>W1511591454	CCUUCGAUAGCUCAGUUGGUAGAGCGGUGGACUGUAGCAUUGUACAAAGAUAUCCAUAGGUCACUGGUUCAACUCCGGUUCGAAGGACCA	(((((((..(((.(((((...((.(((((..((((.(...(((......))).).))))..))))).)))))))..))))))))))....	1.16292	12.29		yes				no
>W1511607542	AGGGAGGUGGCCGAGUCCGGUUGAAGGCGCCAGACUGUAAAUCUGGUGUGAAAGCCGCGUAGGUUCAAAUCCUACCCUCCCUACCA	(((((((.(((...)))(((((....((((((((.......))))))))...))))).(((((.......))))))))))))....	21.6217	7.31		yes				no
>At0055	GCCGGGAUAGCUCAGCCGGUCAGAGUGCCAGACUCAUAAUCUGGAGGUCGUGGGAUCAAAACCCACUCCCGGCACCA	(((((((..((((.........)))).(((((.......))))).....(((((.......))))))))))))....	11.8841	13.15	yes					yes
>At0455	GGGCCCGUAGCUCAGCCAGGUAGAGCGGCGGGCUCUUAACCCGUAGGUCCCGGGUUCAAAUCCCGGCGGGCCCGCCA	(((((((..((((.........)))).(((((.......))))).....(((((.......))))))))))))....	6.29374	23.11	yes					yes
>At1256	GCGAGAGUUGCCAAGCCAGGUCAAAGGCGCCAGGUUCAGGGCCUGGUCUCGUAGGAGUUCGCCGGUUCGAAUCCGGCCUCUCGCACCA	(((((((.......(((........)))((((((((...))))))))(((....)))...(((((.......))))))))))))....	19.796	14.87	yes					yes
>At1577	GCAGGGGUGCCCGAGCUGGCCAAAGGGGGUGGACUUAAGAUCCUCUGGCGUAGGCCUACGUGGGUUCAAAUCCCAUCUCCUGCACCA	(((((((.(((......)))...(((((((.........)))))))(((....)))...(((((.......))))))))))))....	18.4444	17.13	yes					yes
>C151090597	UUGUUUGUGGCUCAUUCGGUAGAGCAAUGCACUGUGAAUGCAUCGGUAUAUCCGUAGCGGGUUCGAGUCCCGCCAAACAAACCA	(((((((..((((........)))).(((((.......)))))(((.....)))..(((((.......))))))))))))....	25.1207	6.87	yes					yes
>W11119494	GCUCAGUUGUGAUAAUUGGUAGUCGUGCUGUCUUGAAAACAGUUGGUCUGAAAGGACUUGGGGGUUCGAGUCCCUCACUGAGCGCCA	(((((((...(((........)))..(((((.......))))).(((((....))))).(((((.......))))))))))))....	6.229	21.18	yes					yes
>W11186032	AACACGUUAGUUUAAAUGGGGAAGCACCACUAUGGUAAUGUGGAGAUAUGGGUUCGAAUCCUGUACGUGUUACCA	(((((((..((((........)))).((((.........))))....(((((.......))))))))))))....	2.22972	27.83	yes					yes
>W121060940	CGCAUUGUGGCGCAGUUGGUUAGCGCGCCGACCUGAUAAGUCGGAGGCCGCAGGUUCAAUCCCUGCCGAUGCGACCA	(((((((..((((.........)))).(((((.......))))).....(((((.......))))))))))))....	5.67268	15.59	yes					yes
>W121126922	GCGGCCAUGGUGAAAUUUGGUAAACACAUAUAAUUUGGAAUUAUAGAUACAUUUAAGAGAGUAUUUGAGGGUUCAAGUCCCUCUGGCCGCACCA	(((((((..(((............))).(((((((...)))))))(((((..........))))).(((((.......))))))))))))....	3.02571	13.44	yes					yes
>W123001397	GAUUUCGUGGCGCAAUGGUAGCGCGCCUGACUCCAGAUCAGGAGGUUGCGUGUUCAAAUCACGUCGAGAUCACCA	((((((..((((((........)))))).(((((.......))))).((....))...(((((.......)))))))))))....	15.0622	15.84	yes					yes
>W131214335	GGACGAAUAGCUCCAAUGGCAGAGCAUCACGUUGAAGCCGUGACAGUGUUGGUUCGAAUCCAGCUUCGUCUACCA	(((((((..((((........)))).(((((.......)))))....(((((.......))))))))))))....	37.7131	4.68	yes					yes
>W131233184	UUCAGAAUGGCGAAGUGGAAAUCGCGCUGGGUUAAUGGCCCGGAAGUCGCAGGUUCGAAUCCUGCUUCUGAAUCCA	(((((((..((((........)))).(((((((...))))))).....(((((.......))))))))))))....	22.1054	2.51	yes					yes
>W141731478	UACGAAGUGGCGCAAUAGGUAGCGCUCAUGAUUUGUAAUCGUGAAGUUGUAGGUUCGAGUCCUAUCUUUGUAACCA	(((((((..((((........))))((((((((...))))))))....(((((.......))))))))))))....	25.8082	4.1	yes					yes
>W141816918	GAUCUGGUAGCUCAGUCUGGUAGAGCGUGCGUCUCCAAAACGCAGGGUCGCAGGUUCAAAUCCUGCCCGGAUCGCCA	(((((((..(((......))).((.(.(((((.......))))).).))(((((.......))))))))))))....	24.9588	9.63	yes					yes
>W1511591459	GAUUUCGUGGCGCAAUGGUAGCGCGCCUGACUCCAGAUCAGGAGGUUGCGUGUUCAAAUCACGUCGAGAUCACCA	(((((((.(((((.........)))))...((((......))))...(((((.......))))))))))))....	15.0028	12.87	yes					yes
>W1511614445	CGGGCUGUAGUGUCAACGGCCAGCACGCGUGCUUUGGGAGCACGUAGAUCGAGUUCGAAUCUCGACAGCCCGCCCA	((((((((.((((.........))))((((((((...))))))))....((((.......))))))))))))....	25.8952	5.48	yes					yes
>At0204	GGGCCCGUAGCUCAGCCUGGUAGAGCGGCGGGCUCUUAACCCGUAGGUCGUGGGUUCGAAUCCCACCGGGCCCGCCA	((((((((.((((.........)))).))))))))...(((....))).(((((((((........)))))))))..	27.4724	10.76	yes					no
>At0608	GCGGGGGUUGCCGAGCGGACAAAGGCGCAGGAUUGAGGGUCCUGUCCCGUAGGGGUUCGAGGGUUCGAAUCCCUCCCCCCGCACCA	((((((((((((....)).))).((.((((((((...)))))))).))..((((((((((....)))))))))).)))))))....	12.3025	5.07	yes					no
>At0775	GCGUGGGUAGCCAAGCCAGGCCAACGGCGCAGCGUUGAGGGCGCUGUCCCGUAGGGGUCCGCCGGUUCGAAUCCGGUCCCACGCACCA	(((((((..(((......)))..((((.((((((((...)))))))).)))).((...))(((((.......))))))))))))....	5.7508	8.84	yes					no
>At0877	GCGUGGGUAGCCAAGCCAGGCCAACGGCGCAGCGUUGAGGGCGCUGUCCUGUAGAGGUCCGCCGGUUCAAAUCCGGUCCCACGCACCA	(((((((...........((((.((((.((((((((...)))))))).))))...)))).(((((.......))))))))))))....	8.35352	9.3	yes					no
>At1021	GCAGGGGUUGUCGAGCCUGGCCAAAGACGCAGGACUUAGAAUCCUGUCCUAUAGUGGUUCCAGGGUUCAAAUCCCUGCCCCUGCACCA	((((((((....(((((((..........)))).))).((((((((.((......))...))))))))........))))))))....	3.76239	28.95	yes					no
>At1273	GGGCCUGUAGCUUAGUUGGCAGAGCGACGGACUCUUAAUCCGUAGGCCAAGGGUUCAAAUCCCUUCAGGCCCGCCA	(((((((..(((.....)))...((.(((((.......)))))..)).(((((.......))))))))))))....	16.622	8.13	yes					no
>At1393	GCGAGAGUUGCCCAGCCAGGUCAAAGGCGCCAGGUUCAGAGCCUGGUCUUGUAGGAGUUCGUGCGUUCGAAUCGCACCUCUCGCACCA	(((((((.(((...(((........)))((((((((...)))))))).........(((((......))))).))).)))))))....	8.731	10.55	yes					no
>At1411	GCCCAGGUCGUCUAGUGGUAUGGCGACGGUCUCGAAAACCGUUCCCUUUGGGAUCGCAGGUUCAAAUCCUGCCCUGGGCGCCA	((((((((((((.........))))))(((((((((..........)))))))))(((((.......))))).))))))....	20.3344	12.05	yes					no
>At1493	GCGAGAGUUGCCCAGCCAGGUCAAAGGCGCCAGGUUCAGAGCCUGGUUUCGUAGGAAUUCGUGCGUUCGAAUCGCACCUCUCGCACCA	(((((((.(((...(((........)))((((((((...))))))))..((((.(....).))))........))).)))))))....	8.24345	11.74	yes					no
>At2113	CCGGGCGUAGCUCAGCGGCAGAGCGGCCGGCUGUAGACCGGCAGGUCGGGGGUUCGAAUCCCCCCGCCCGGACCA	(((((((.....(((((((......))).))))..((((....))))(((((.......))))))))))))....	19.3618	15.46	yes					no
>C019351	CCUUUCGUAGCUCAGCUGGAUAGAGCACCGGUCUUAGAAACCGGAGGUCGCAGGUUCGAGUCCUGCCGGGAGAUCCA	.((((((((((...))))....((.(.(((((.......))))).).))(((((.......))))))))))).....	20.2419	14.6	yes					no
>C08003181	CGGUAGAUGGCUGAGCGGUCGAAAGCGGCGGUCUUGAAAACCGUUGAGGUGCAAGCCUCCUGGGGUUCGAAUCCCUAUCUACCGGCCA	((((((((((.......((((....))))((..(((((..(((..(((((....))))).)))..)))))..))))))))))))....	12.893	11.62	yes					no
>C09300063	CGGAAGUUAGCUCAUUUGGUAGAGCGAUGGGUGUAUCCCCCAUAGGGAAUAGGUUCAAAUCCUAUACUUUCAACCA	.((((((..((((........))))((((....))))(((....))).(((((.......))))))))))).....	11.2563	14.23	yes					no
>C10103731	UGAGAUGUGGUCGAAUCUGGAAUGACGCCCCCUUGCAACGGGGGAAAAAUAAGUUCGAAUCUUAUCUUCUCUCCCA	.((((((.(((((((.((.........(((((.......))))).......)))))).))).))))))........	7.39466	7.81	yes					no
>C11100375	GGACAGUUGGGUGAGUUGGCUGAAACCACCUCCCUGCUAAGGAGACGUACUGGUAACGGUACCGAGGGUUCAAAUCCCUCACUGUCCGCCA	(((((((.(((((.(((......)))))))).(((....)))....((((((....)))))).(((((.......))))))))))))....	32.4588	3.29	yes					no
>C11115064	cAGGGGCAUAGUUCAGUUGGUAGAACAUCGGUCUUCAAAACCGAGUGUCACGAGUUCGAGUCUUGUUGCCCCUGCCCA	((((((((.(((((((((.((.((...(((((.......)))))...)))).)))).))).))...))))))))....	6.13187	11.24	yes					no
>C11120697	GGACGAAUGGGUGAGCGGCUGAAACCACCUCCCUGCUAAGGAGACGUACUGGCAACGGUACCGAGAGUUCAAAUCUCUCUUCGUCCGCCA	(((((((.(((((............))))).(((....)))....((((((....)))))).(((((.......))))))))))))....	11.6848	10.1	yes					no
>C11300221	GGCUCCGUAGCUCAGCUGUAUAGAGCACUGGAUUUCGGCUCCAGCGGUCGGGAGUUAGAAUCUCUCCGGGGUCACCA	(((((((..((((.........))))...((((((.((((((........)))))).))))))...)))))))....	20.2126	17.16	yes					no
>C121002928	GCCCCCGUAGCCCAACUGGUAGAGGCAGGCGGCUUAAACCCGCCCCAGUGCGGGUUCGAGUCCCGUCGGGGGUGCCA	(((((((..((((........).))).((.(((((.(((((((......))))))).)))))))..)))))))....	30.035	6.38	yes					no
>C121006521	GAGCCAGUAGCUCAGUUGGAUAGAGCAUCGGACUGCUAAUCUGGGGGUCGGCGGUUCGAAUCCGCCCUGGCAUUCCA	..(((((..((((.........))))....((((.(((...))).))))(((((.......))))))))))......	35.3667	9.1	yes					no
>C121007290	GGGCCGGUAGCGCAGCUGGUCGACGCACACCGUUCGCAUCGGUGGGGACGCCGGUUCGAAUCCGGCUCGGCUCCCCA	(((((((...((.((((((.((.(.(.(((((.......)))))).).))))))))))...))))))).........	19.0004	27.7	yes					no
>C131004222	UACAUACUAGCUCAUUGGUAGAGCAUUCGGCUAUUAACCGACUGGUAGUAGGUUCAAAUCCUGCGUAUGAACCCA	(((.((((((....(((((..(((.....)))....))))))))))))))((((((.((.....)).))))))..	7.00705	19.32	yes					no
>C131004547	GACGGUAUAGUUUAAUUGGUGAAAAUACAAUUCUGCUAAGGUUGCGAUGGUGGUUCGAGUCCGUCUACUGUCACCA	(((((((((((..(((((.........)))))..)))).......(((((..........))))))))))))....	20.9911	14.31	yes					no
>C131004558	CAAAAGUUAGCUCAUUAGGUAGAGCAGUUGACUAUUAAUCAACGUGUAACAGGUUCGAUUCCUGUACUUUUCACCA	.((((((..((((........)))).(((((.......))))).....(((((.......))))))))))).....	26.9337	7.52	yes					no
>C131004769	ACAAAGUUAGCUCAAUUGGUAGAGCGAUCGACUAUUAAUCGAUUGGUAACAGGUUCAAUUCCUGUACUUUAAACCA	.........((((........))))((((((.......))))))((((.((((.......))))))))........	16.0618	7.17	yes					no
>C131010288	AGGAAGUUAGCUCACUGGUAGAGCGAUCGACUUGUAAUCGAUUUGUUAUAGGUUCGAUUCCUAUACUUUCAACCA	.((((((..((((.......))))((((((((((((((......))))))))).))))).....)))))).....	17.5694	6.09	yes					no
>C151081784	CAAAAGUUAGCUCAUUUGGUAGAGCAAUCGACUUCCAAUCGAUCUGUAACAGGUUCAAAUCCUGUACUUUUAACCA	.((((((..((((........)))).(((((.......))))).....(((((.......))))))))))).....	23.4758	7.49	yes					no
>W09117204	CGGAACAUAGCGCAGUUGGUAGAGCACCUGUCUUAUACACAGCAAGUCCCUAGUUCGAUUCUAGGUGUUCCGACCA	(((((((.......(((((((((((....).))).))).)))).....(((((.......))))))))))))....	8.40396	13.78	yes					no
>W09122376	GUCUCCGUAGCUCAGCGGAUUAGAGCAUCGGUUUCCGGUACCGAAGGUCGCAGGUUCGAUCCCUGUCGGGGACACCA	((((((((((.....((((((.((.(.(((((.......))))).).))...))))))....))).)))))))....	29.5269	13.5	yes					no
>W09300492	GAUGCUGUAGCCGCUGGUAGGGCAUAGGUUUGCAAAACCGAAGUUGGUGGUUCGAAUCCGCCCAGUAUCACCA	(((((((..(((........)))...(((((...)))))......(((((.......))))))))))))....	36.1315	8.21	yes					no
>W10106539	GCAGCGGUAGUUCAGUUGGUUAGAAUACCGGCCUGGCACGCCGGGGGUCGCGGGUUCGAGCCCCGUCCGCUGCGCCA	(((((((..(((((((((((......))))).)))).))..(((((.(((......))).))))).)))))))....	14.6221	5.16	yes					no
>W11140046	UGUAGGGUGGUGAAAUGGCAGACACACCUCCUUAUAAUGGUGAAGAAAGUUCAAAAGACUGGAUUCUUGUAGGUUCGACUCCUACCCCUACAGCCA	(((((((.((((...((.....)))))).((.......))..((((..(((((......)))))))))(((((.......))))))))))))....	2.86287	26.98	yes					no
>W11181271	UACAUACUAGCUCAAUUGGUAGAGCAGUCGGCUAUUAACCGAUGGGUAACAGGUUCGAUUCCUGUGUAUAAACCCA	.........((((........)))).(((((.......)))))((((.(((((.......)))))......)))).	17.0377	10.53	yes					no
>W121028747	UCCGCAGUAGCUCAGUGGUAGAGCUAAGAGCUAUCGGCUGUUAACCGAUCGGUCGUAGGUUCGAGUCCUACCUGCGGAGCCA	(((((((((((((.......)))))).((.(.(((((.......))))).).))(((((.......))))))))))))....	37.4724	11.04	yes					no
>W121066281	GCGGGUGUAGCUCAGUCGGUUAGAGUGCCGGCGUGGCCCGCAGGAGGUCGCGGGUUCGAGCCCCGUCACUCGCGCCA	(((((((..((((.((((((......))))))..(((((((........))))))).)))).....)))))))....	18.8604	17.85	yes					no
>W121123713	AGUCCACUAGCUCAGUUGGCAGAGCCAUUGACUUUCCAUCAAUCGGUCGCCGGUUCGAGUCCGGCGUGGCGUACCA	((((.....((((........))))....))))...........((((((((..(((....)))..))))).))).	4.60851	27	yes					no
>W123001937	GGUCGCGUAGCUCAGUUGGUAGAGCACUACCUUGACAUGGUAGUGGCCGCUGGUUCAAGUCCAGUCGUGGCGCCCA	((.(((...((((........))))((((((.......)))))).((.(((((.......))))).)).))).)).	10.247	14.1	yes					no
>W131004730	CAGUGUGUGGCGUAAUGGUAACGCAGUGGACUGUGAAUCCAUGAAUGAGAGUUCGAUUCUCUCCAUGCUGACCA	(((((((.......((((...(((((....)))))...))))....(((((.......))))))))))))....	29.061	14.59	yes					no
>W131005331	GAUCCCGUAGCUCAGCAGGGAGAGCGCCACCUUGACAGGGUGGAGGUCGUGAGUUCGAGCCUCACUGGGGUCACCA	((((((((.(((((((.....((.(.(((((((...))))))).).))....))).))))...)).))))))....	8.36043	12.52	yes					no
>W131028011	GAUGGUAUAGCCAAGUGGUAGGGCACAGGUCUGCAAAACCUUGAGCAUCGGUUCAAACCCGAUUACCAUCUCCA	(((((((..((((((..(((((.(...).))))).....)))).))(((((.......))))))))))))....	19.1365	8.73	yes					no
>W131055138	GGGGCCGUAGCCCAACAGGUAGAGGCACACGGUUUAGGUCCGUGCCAGCGCGGGUUCGAAUCCCGCCGGCCCUACCA	.((((....))))....(((((.(((.(((((.......))))).....(((((.......)))))..)))))))).	26.2577	13.52	yes					no
>W131098181	CGGUAGUUGCUCGAGUGGCUGAAGAGGUUUGUCUCGAAAACAAAUAGUCGCGCAAGCGGCUCAAGGGUUCAAAUCCCUUACUACCGGCCA	(((((((...(((((.((((.....))))...)))))........((((((....)))))).(((((.......))))))))))))....	19.5736	7.69	yes					no
>W131109963	ACGCUUGUAGCUCAGUGGAUAGAGCAGCCCUUUCGCGAAGGGCAGGUCGCGGGUUCGAGUCCCGCCAGGCCCACCA	..(((((..((((........)))).(((((((...))))))).....(((((.......))))))))))......	34.289	6.75	yes					no
>W131163199	GCUCCGGUGGCGAAGCUGGUAGACGCAGGGCACUUAAAAUGCCCCGCCGGCAGGCAUGCGGGUUCGACUCCCGCCCGGAGCACCA	(((((((..((...((((((.......(((((.......))))).))))))..))..(((((.......))))))))))))....	8.35953	18.38	yes					no
>W131163902	CCGGAUGUAGCGCAGAGGCAGGCGCACCGGUCUCGCAGGCCGGGCACGCCGGUUCGAAUCCGGCCGUCGGGCCCA	((((.....((((........)))).)))).......((((.(((..(((((.......))))).))).))))..	10.126	26.04	yes					no
>W131167768	AGAGAGUUGGGUGAGUGGCUUAAACCAGCAGUUUGCUAAACUGUCGUACGCGUAAUAGUGUACCGGGGGUUCGAAUCCCCCACUCUCUACCA	((((((((((.((((...))))..)))(((((((...))))))).((((((......)))))).(((((.......))))))))))))....	16.1946	9.62	yes					no
>W131179233	GCCGGGAUCGUUCAGCGGCUAGGACGGCUGCCUCCAGAACAGCUUACGAGGGUUCGAGUCCUUCUCCCGGUGCCA	(((((((..((((.((((((.....)))))).....)))).......(((((.......))))))))))))....	23.0555	13.48	yes					no
>W131181822	GCGGUCAUGGCGAAGCUGGUAGAUGCGCAACGUUGAGGUCGUUGUGGGGGAAACCCCAGGGAAGUUCGAAUCUUCUUGACCGCACCA	(((((((.......((........))((((((.......))))))((((....))))..(((((.......))))))))))))....	13.1841	11.17	yes					no
>W131195543	UACUUCGUAGCUCAUCUGGUAGAGCAAUUUGUUUGGGACAAAUUUGUAGCUGGUUCGAAUCCAGUCGAAGGCGCCA	..(((((..((((........))))((((((((...))))))))....(((((.......))))))))))......	44.394	2.15	yes					no
>W131211446	CGAUGGUUGCUCGAGUGGCUGAAGAGGUUAGUCUCGAAAACUAAUAAUGUUAAUAGCAUUCAAGGGUUCAAAUCCCUUACCAUCGGCCA	(((((((...(((((..(((((.....))))))))))........((((((...)))))).(((((.......))))))))))))....	6.33683	11.08	yes					no
>W131233448	GCACGAGUGGCGAAGCUGGUAGACGCACCUGACUUAGAAUCAGACGCAGUAAUGCAUGUGGGUUCGAAUCCCACCUCGUGUACCA	((((((((((((((.((((((.((((..((((.......))))..)).))..)))...))).))))....))).)))))))....	7.44815	19.73	yes					no
>W131234499	CCCGGCGUCGAGGAGGGGCGGACUCGCCGCCUUGGCGAGGCGGAUACGCCGGUUCCAAUCCGGUCGUCGGGGCCA	(((((((.(..((((((((.(.((((((.....))))))(((....)))).)))))..))).).)))))))....	5.86187	18.95	yes					no
>W133000314	GGAGGUUUAGCUCAGCUGGGAGAGCACCUGCCUUACAAGCAGGGGGUCAGCGGUUCGAUCCCGUUAACCUUCUCCA	(((((....((((........)))).(((((.......)))))((((.(((((.......))))).))))))))).	26.907	10.35	yes					no
>W141150373	ACCCGCUUGGUCCAGUGGUCUAAGACGUCGGACUUUGACUCCGAAGACAGUCGUUCAAAUCGACUAGCGGGUGCCA	(((((((.((((...(((.....(((((((((.......)))...))).)))..)))....)))))))))))....	1.65841	22.82	yes					no
>W141168454	ACUCCGAUAGUGUAACGGCAGUAUCUCAGUCUCCAAAACUGACAGUACUGGUUCGAAUCCGGUUCGGAGUUCCA	(((((((........(((((((((.(((((.......)))))..))))))..)))........)))))))....	7.27079	11.68	yes					no
>W141756150	GGAGAGUCGGUCGAGUGGCAAGGCAGCGGCUUGCCAAGCCGUGGUCGGGUGAAAGCCCGCGCGCGUUCGAUCCGCGCACUCUCCGCCA	((((((((((((((((((((((.(...).)))))))...((((..(((((....)))))..))))))))).)))...)))))))....	15.3102	8.1	yes					no
>W141766821	CCUGAUGUAGAUCAGCGGUAGAUCGCCCGGCUGUCAACCGGGAGGGCGCGAGUUCGAAUCUCGCCAUCAGGUCCA	(((((((..((((.......))))((((..(((.....)))..))))(((((.......))))))))))))....	74.0415	3.06	yes					no
>W141820006	UGCCGGAAGGUGUGACUGGCAGCGCGCCUGGCUGUGCAUCAGGCGAUCGGGGUUCGAUUCCUCCUCCGGCAGCCA	((((((((((((((........)))))))(.(((.....))).)....((((........)))))))))))....	3.00492	25.59	yes					no
>W1510544614	CAAACACUAGCUCAAUUGGCAGAGCAAUCGUUUCUGGAACGGUAGGUCGCCGGUUCAAGUCCGGCGUGUUUAUCCA	.((((((..((((........)))).(((((((...))))))).....(((((.......))))))))))).....	32.0947	7.42	yes					no
>C08000515	AGUGGUGUACGCAAAUGGUUUAAGCGACUUGAUUUUCAACCAAGUGAUUGCGGGUUCAAAUCCCGUCACCACUCCCA	(((((((..(((...........)))(((((.........)))))....(((((.......))))))))))))....	23.5806	11.11			yes			yes
>W131045831	GGGCACGUGGGUGAGUGGCUGAAACCAGCGGUUUGCUAAACCGCCAUACGGGGUUGACCCGUAUCGAGGGUUCGAAUCCCUCCGUGCCCGCCA	(((((((..(((...........))).(((((((...))))))).(((((((.....))))))).(((((.......))))))))))))....	5.6025	19.63			yes			yes
>W131160302	GCCUCGUUAACUCAGCGGCAGAGUGCCCGCCUGUCUAGCGGGAAGCCAGGGGUUCAAGUCCCCUACGAGGCGCCA	(((((((..((((.......)))).(((((.......))))).....(((((.......))))))))))))....	39.8643	6.09			yes			yes
>C11114494	uAGAGGUGUAGUUCAAUGGUAGAACAACGGGCUUCAACCCCGUGUGUUGCGGGUUCGACUCCUGUCACCUCUGCCCA	((((((((..((((.......)))).(((((..(((((((((.....)).))))).))..)))))))))))))....	9.4074	11.44			yes			no
>C131004866	UGGUGGAUAGCUCAAUGGGUAGAGCGCAUGACUUCCAAUCAUGAAGUUGUUGGUUCGAGUCCAACUCCAUCAGCCA	(((((((..((((........))))....((((((.......))))))(((((.......))))))))))))....	33.2808	10.94			yes			no
>PHG14101575	GUGCGUAUGAUAUAAUGGCUAUUAUACUCGACUGUCUAUCGAGAAAUAGGGGUUCAAUUCCCCUUACGUGCGCCA	(.(((((((.((((((....))))))(((((.......)))))....(((((.......)))))..)))))))).	21.2152	6.88			yes			no
>PHG14102396	CCCGAUGUCAUCUAGUGGACCAGGAUGCCGCCCUGUCGAGGCGGUCACGCGAGUUCGAAUCUCGUCGUCGGGACCA	(((((((.(......(((((..(..((((((((....).))))).))..)..)))))......).)))))))....	15.1953	5.77			yes			no
>W131186337	GACCGGGUGGCAGAAUGGCUAUGCAGGGCUCUUGAAAAUCUCGCACGCCGGUUCGAUUCCGGCCCCGGUCUCCA	(((((((((((......))))((((((...........))).))).(((((.......))))))))))))....	10.7895	11.77			yes			no
>W131238843	UGGGACAUAGCUCAGAAGGUAGAGCACCUGGCUUAUAUCCAGCGUGUCACCGGUUCGAACCCGGUUGUCCCUACCA	.((((((..((((........))))((((((.......)))).))...(((((.......))))))))))).....	21.4915	7.98			yes			no
>W141063677	GCCUCCGGACCCAGCUGGCGACGGGACUCGACUGUCGAUCGAGCAUUGGCGGGUUCGAUUCCCGCCGGAGGCGCCA	((((((((..((....))...(((((.((((((((((((.....))))))))..)))).)))))))))))))....	11.2644	20.53			yes			no
>W1511617203	CGCCGGGUGGAGCAGCCUGGUAGCUCGUCGGGCUCGUAGCCCGAAGGUCGCAGGUUCAAAUCCUGCCCCGGCUACCA	.((((((.(((..((((((..(.((..(((((((...))))))))).)..))))))....)))...)))))).....	18.7625	7.23			yes			no
>W1511685144	GAAACGUUAGCUCAAUGGAAGAGCUUUGACUUAUCUGAACAGAGGCUGCGGGUUCGAAUCCCGCACGUUUCUCCA	.....((((((((.......)))))..)))..........((((((((((((.......)))))).))))))...	16.5794	7.67			yes			no

## Sheet: 1b
Group	MFE-cloverleaf (%)	cloverleaf (N)	total (n)
all	38.1	88	231
undeteactable	21.3	16	75
non-orthogonal active	40.2	39	97
orthogonal inactive	41.6	15	36
orthogonal active	78.2	18	23
E. coli	42.3	21	49

## Sheet: 2a
	Frequency	Diversety	Clover	Type
ProT_08_amber	14.7	8.19	yes	amber
ProT_08_fix_	34.3	2.23	yes	fix
HisT_04_amber	13.5	12.44	no	amber
HisT_04_fix	64.1	4.07	yes	fix

## Sheet: 2b
	no CsProRS			with CsProRS
CsProtRNACUA	325.666	304.507	311.272	347.241	355.433	320.197
CsProtRNACUAfix	427.144	441.344	437.838	1237.55	2539.62	2457.5

## Sheet: 2c
	no ApHisRS			with ApHisRS
ApHistRNACUA	4050.08	3995.85	3634.6	6881.46	7273.63	7530.23
ApHistRNACUAFix	8787.19	8762.69	9430.69	11383.5	12226.7	12968.5

## Sheet: 3b
Supplementary Table 1: List of tRNAs as used for chimeric replacement tRNA mutagenesis (CRtM) of ApHistRNACUA. For tRNA generation the anticodon of the tRNADB-CE entry was changed to the amber anticodon (CUA), chimeras were generated using microsoft excel.
#Sequence ID	Genome ID	Phylum/Class	Species	Start position	End position	Amino Acid	Anticodon	1st Intron start position	1st Intron end position	Upstream seq.	tRNA1-7*	tRNA8-9*	tRNA10-13*	tRNA14-21*	tRNA22-25*	tRNA26*	tRNA27-31*	32-33	Amber	tRNA 37-38	tRNA39-43*	tRNA44-48*	tRNA49-53*	tRNA54-60*	tRNA61-65*	tRNA66-72*	tRNA73-76	ID	Sequence Amber
C131004662	CP003607	Cyanobacteria	Oscillatoria acuminata PCC 6304	2639307	2639380	His	ATG	0	0	tgaaaaagct	TACATAC	CT	GCTC	AATGGTT	GGGC	A	CTACT	TT	CUA	GA	AGTAA	CTCTA	GCAGG	TTCGAGT	CCTGC	GTATGTT	CCAa	>C131004662	TACATACCTGCTCAATGGTTGGGCACTACTTTCUAGAAGTAACTCTAGCAGGTTCGAGTCCTGCGTATGTTCCAa
C131004664	CP003607	Cyanobacteria	Oscillatoria acuminata PCC 6304	2639641	2639714	His	ATG	0	0	ttaaaaagct	TACATAC	TT	GCTC	ATTGGTT	GGGC	A	TTACT	TT	CUA	GA	AGTAA	CTCTA	GCAGG	TTCGATT	CCTGC	GTATGAA	CCAa	>C131004664	TACATACTTGCTCATTGGTTGGGCATTACTTTCUAGAAGTAACTCTAGCAGGTTCGATTCCTGCGTATGAACCAa
W131222213	AUBB01000033	Actinobacteria	Pseudonocardia spinosispora DSM 44797 [AUBB]	41530	41455	His	GTG	0	0	cactgtcgtg	GTGACCA	TG	GTGT	AGCGGGCAC	GCAC	A	GCCGG	TT	CUA	AT	CCGGC	AGGA	CAGGG	TTCGAAT	CCCTG	TGGTCAC	ACCC	>W131222213	GTGACCATGGTGTAGCGGGCACGCACAGCCGGTTCUAATCCGGCAGGACAGGGTTCGAATCCCTGTGGTCACACCC
W141622045	JJOB01000001	Actinobacteria	Streptomyces sp. NTK 937 [JJOB]	67922	67849	His	GTG	0	0	acgtcacaca	CCTTTCG	TA	GCTC	AATGGCA	GAGC	C	GCGCG	TT	CUA	GT	CGCGC	TGAT	CCCGG	TTCGACT	CCGGG	CGGAGGG	ACAA	>W141622045	CCTTTCGTAGCTCAATGGCAGAGCCGCGCGTTCUAGTCGCGCTGATCCCGGTTCGACTCCGGGCGGAGGGACAA
W141755789	JNWU01000003	Actinobacteria	Streptomyces alboviridis [JNWU]	438065	438138	His	GTG	0	0	cgacgacaca	CCTTTCG	TA	GCTC	AATGGCA	GAGC	C	CCGCG	TT	CUA	GT	CGCGG	TGAT	TCCGG	TTCAACT	CCGGG	CGGAGGG	ACGA	>W141755789	CCTTTCGTAGCTCAATGGCAGAGCCCCGCGTTCUAGTCGCGGTGATTCCGGTTCAACTCCGGGCGGAGGGACGA
W143001789	AUZT01000270	Actinobacteria	Mycobacterium avium subsp. hominissuis 100 [AUZT]	20163	20086	His	GTG	0	0	cacttccgct	GTGACGG	TA	GCTC	AACTCTGGCA	GAGC	A	CCGGG	TT	CUA	AT	CCCGG	CCGTT	GCGGG	TTCAAAT	CCCGT	CCGTCAC	ACCA	>W143001789	GTGACGGTAGCTCAACTCTGGCAGAGCACCGGGTTCUAATCCCGGCCGTTGCGGGTTCAAATCCCGTCCGTCACACCA
W1511604308	LBYP01000011	Parcubacteria	Parcubacteria bacterium GW2011_GWA2_40_23 [LBYP]	26173	26100	His	GTG	0	0	gtactcagat	GGCCGGG	TA	GCTC	AATTGGTA	GAGC	A	ACAGA	CT	CUA	GA	TCTGT	GTGTC	GCGGG	TTCGATG	CCCGT	CCCGGCT	ACtg	>W1511604308	GGCCGGGTAGCTCAATTGGTAGAGCAACAGACTCUAGATCTGTGTGTCGCGGGTTCGATGCCCGTCCCGGCTACtg
W1511685545	LFOD01000039	Actinobacteria	Mycobacterium conceptionense MLE [LFOD]	19549	19620	His	GTG	0	0	ggtgcgcata	CCTCTCG	TA	GCTC	AGTGGTA	GAGC	A	GCTGG	TT	CUA	AT	CCAGC	AGGC	GGCGG	TTCGATT	CCGCT	CGGGGGG	ACtt	>W1511685545	CCTCTCGTAGCTCAGTGGTAGAGCAGCTGGTTCUAATCCAGCAGGCGGCGGTTCGATTCCGCTCGGGGGGACtt
W1530031065	LCNX01000006	Parcubacteria	Parcubacteria bacterium GW2011_GWA2_47_16 [LCNX]	19975	19900	His	GTG	0	0	aaagctgtgg	GGGCACG	TA	GCTC	AGTGCGTA	GAGC	G	ATGGC	CT	CUA	GA	GCCAT	ATGTC	GCGGG	TTCGATT	CCCGT	CGTGCCC	ACCA	>W1530031065	GGGCACGTAGCTCAGTGCGTAGAGCGATGGCCTCUAGAGCCATATGTCGCGGGTTCGATTCCCGTCGTGCCCACCA
w013883	AANZ01000009	Planctomycetes	Blastopirellula marina DSM 3645 [AANZ]	55762	55691	His	ATG	0	0	gaagcatgcc	AGACCGT	TA	GCTC	AATGGTA	GAGC	A	CCAGA	CT	CUA	AA	TCTGG	CTGTA	GCAAG	TTCGAAT	CTTGC	ACGGTTC	Acaa	>w013883	AGACCGTTAGCTCAATGGTAGAGCACCAGACTCUAAATCTGGCTGTAGCAAGTTCGAATCTTGCACGGTTCAcaa
PHG14300439	KF381361	Caudovirales	Sinorhizobium phage phiM12 [KF381361]	86152	86228	His	GTG	0	0	ccgctcatct	TCATGGA	TG	GTGT	TAGTCTGGTA	GCAC	G	CGCGG	AT	CUA	GA	CCGCG	AAGC	ATAGG	TTCAAAT	CCTAT	TCCATGG	ACCA	>PHG14300439	TCATGGATGGTGTTAGTCTGGTAGCACGCGCGGATCUAGACCGCGAAGCATAGGTTCAAATCCTATTCCATGGACCA
PHG14300498	KM051843	Caudovirales	Bacillus phage Bobb [KM051843]	130892	130822	His	GTG	0	0	tactatcatg	GAGAATG	TA	GCTT	AACGGTA	AAGC	G	CTGGG	AC	CUA	AC	TCCAG	CTAT	CCAAG	TTCGATT	CTTGG	TATTCTC	Attg	>PHG14300498	GAGAATGTAGCTTAACGGTAAAGCGCTGGGACCUAACTCCAGCTATCCAAGTTCGATTCTTGGTATTCTCAttg
W141562735	JHZK01000022	Alphaproteobacteria	Afifella pfennigii DSM 17143 [JHZK]	24238	24162	His	GTG	0	0	gcgacagcgt	GCGAACG	TA	GCTC	AGTTGGTTA	GAGC	G	TCGGA	TT	CUA	GC	TCCGA	AGGTC	GGTGG	TTCGAAT	CCACC	CGTTCGT	ACCA	>W141562735	GCGAACGTAGCTCAGTTGGTTAGAGCGTCGGATTCUAGCTCCGAAGGTCGGTGGTTCGAATCCACCCGTTCGTACCA

## Sheet: 3c
Supplementary Table 2: List of generated tRNA chimeras and the RNAfold predicted MFE structure, Frequency (%) and diversity (Dbp). tRNAs selected for further testing are marked with an x. All values were calculated with a RNAfold (version 2.4.18) using the default settings.
Chimera	Sequence	MFE structure	Frequency	Diversity	Selected
>C131004662min	TACATACCTGCTCAGTTGGTTAGGGCACTACTTTCTAGCAGTAACTCTAGCAGGTTCGAGTCCTGCGTATGTTACCA	.(((((((((((.((..(((.((....)))))..)))))))........(((((.......))))))))))).....	18.9866	8.94
>C131004664min	TACATACTTGCTCAGTTGGTTAGGGCATTACTTTCTAGCAGTAACTCTAGCAGGTTCGATTCCTGCGTATGAAACCA	..((((((((((..(((((..((.......))..)))))))))).....(((((.......))))))))))......	29.513	9.65
>W131222213min	GTGACCATGGTGTAGTTGGTTAGCACAGCCGGTTCTAGCCCGGCAGGACAGGGTTCGAATCCCTGTGGTCACACCA	((((((...((((.........)))).(((((.......)))))...((((((.......))))))))))))....	28.4306	9.51
>W141622045min	CCTTTCGTAGCTCAGTTGGTTAGAGCCGCGCGTTCTAGCCGCGCTGATCCCGGTTCGACTCCGGGCGGAGGGACCA	(((((((....(((((((((((((((.....)))))))))).))))).(((((.......))))))))))))....	35.3125	2.08
>W141755789min	CCTTTCGTAGCTCAGTTGGTTAGAGCCCCGCGTTCTAGCCGCGGTGATTCCGGTTCAACTCCGGGCGGAGGGACCA	((((((((...(((.(((((((((((.....)))))))))).).)))..((((.......))))))))))))....	32.2409	5.56
>W143001789min	GTGACGGTAGCTCAGTTGGTTAGAGCACCGGGTTCTAGCCCCGGCCGTTGCGGGTTCAAATCCCGTCCGTCACACCA	(((((((..((((.........)))).(((((.......))))).....(((((.......))))))))))))....	32.6	12.75
>W1511604308min	GGCCGGGTAGCTCAGTTGGTTAGAGCAACAGACTCTAGCTCTGTGTGTCGCGGGTTCGATGCCCGTCCCGGCTACCA	(((((((..((.(((..(((((((((....).))))))))))).))...((((((.....)))))))))))))....	23.9075	4.44
>W1511685545min	CCTCTCGTAGCTCAGTTGGTTAGAGCAGCTGGTTCTAGCCCAGCAGGCGGCGGTTCGATTCCGCTCGGGGGGACCA	(((((((..(((..((((((((((((.....))))))).))))).)))(((((.......))))))))))))....	15.3016	4.38
>W1530031065min	GGGCACGTAGCTCAGTTGGTTAGAGCGATGGCCTCTAGCGCCATATGTCGCGGGTTCGATTCCCGTCGTGCCCACCA	(((((((..((((.........)))).(((((.......))))).....(((((.......))))))))))))....	11.1172	13.57	x
>w013883min	AGACCGTTAGCTCAGTTGGTTAGAGCACCAGACTCTAGCTCTGGCTGTAGCAAGTTCGAATCTTGCACGGTTCACCA	.((((((((((.(((..(((((((((....).)))))))))))))))..(((((.......))))))))))).....	24.2853	3.11
>PHG14300439min	TCATGGATGGTGTAGTTGGTTAGCACGCGCGGATCTAGCCCGCGAAGCATAGGTTCAAATCCTATTCCATGGACCA	(((((((..((((.........)))).(((((.......)))))....(((((.......))))))))))))....	13.3147	14.01
>PHG14300498min	GAGAATGTAGCTTAGTTGGTTAAAGCGCTGGGACCTAGCTCCAGCTATCCAAGTTCGATTCTTGGTATTCTCACCA	((((((((((((.....)))))....((((((.......))))))...(((((.......))))))))))))....	9.22234	16.68
>W141562735min	GCGAACGTAGCTCAGTTGGTTAGAGCGTCGGATTCTAGCTCCGAAGGTCGGTGGTTCGAATCCACCCGTTCGTACCA	(((((((..((((.........))))((.((((((.((((((((...)))).)))).)))))))).)))))))....	11.2358	15.04
>C131004662max	GCGAACGTAGCTCAGTTGGTTAGAGCATCGGATTCTAGCTCCGACTCTAGGTGGTTCGAATCCACCCGTTCGTACCA	(((((((..((((.........)))).(((((.......))))).....(((((.......))))))))))))....	12.2954	15.69
>C131004664max	GCGAACGTAGCTCAGTTGGTTAGAGCATCGGATTCTAGCTCCGACTCTAGGTGGTTCGAATCCACCCGTTCGTACCA	(((((((..((((.........)))).(((((.......))))).....(((((.......))))))))))))....	12.2954	15.69
>W131222213max	GCGAACGTAGCTCAGTTGGTTAGAGCATCGGATTCTAGCTCCGAAGGAGGTGGTTCGAATCCACCCGTTCGTACCA	(((((((..((((.........))))...((((((.((((((......)).)))).))))))...)))))))....	22.6935	14.46
>W141622045max	GCGAACGTAGCTCAGTTGGTTAGAGCCTCGGATTCTAGCTCCGATGATGGTGGTTCGAATCCACCCGTTCGTACCA	(((((((..((((.........)))).(((((.......)))))....(((((.......))))))))))))....	18.9383	16.77
>W141755789max	GCGAACGTAGCTCAGTTGGTTAGAGCCTCGGATTCTAGCTCCGATGATGGTGGTTCGAATCCACCCGTTCGTACCA	(((((((..((((.........)))).(((((.......)))))....(((((.......))))))))))))....	18.9383	16.77
>W143001789max	GCGAACGTAGCTCAGTTGGTTAGAGCATCGGATTCTAGCTCCGACCGTTGGTGGTTCGAATCCACCCGTTCGTACCA	(((((((..((((.........))))...((((((.((((((((...)))).)))).))))))...)))))))....	17.3477	18.3
>W1511604308max	GCGAACGTAGCTCAGTTGGTTAGAGCATCGGATTCTAGCTCCGAGTGTCGGTGGTTCGAATCCACCCGTTCGTACCA	(((((((..((((.........))))...((((((.((((((((...)))).)))).))))))...)))))))....	38.0967	6.92
>W1511685545max	GCGAACGTAGCTCAGTTGGTTAGAGCATCGGATTCTAGCTCCGAAGGCGGTGGTTCGAATCCACCCGTTCGTACCA	(((((((..((((.........))))...((((((.(((((((....))).)))).))))))...)))))))....	41.4791	11.16
>W1530031065max	GCGAACGTAGCTCAGTTGGTTAGAGCGTCGGATTCTAGCTCCGAATGTCGGTGGTTCGAATCCACCCGTTCGTACCA	(((((((..((((.........))))((.((((((.((((((((...)))).)))).)))))))).)))))))....	11.4608	13.97
>w013883max	GCGAACGTAGCTCAGTTGGTTAGAGCATCGGATTCTAGCTCCGACTGTAGGTGGTTCGAATCCACCCGTTCGTACCA	(((((((.....((((((((((((((....).))))))..)))))))..(((((.......))))))))))))....	12.697	7.76
>PHG14300439max	GCGAACGTAGCTCAGTTGGTTAGAGCGTCGGATTCTAGCTCCGAAAGCGGTGGTTCGAATCCACCCGTTCGTACCA	(((((((..((((.........))))((.((((((.(((((((....))).)))).)))))))).)))))))....	13.5675	16.8
>PHG14300498max	GCGAACGTAGCTCAGTTGGTTAGAGCGTCGGATTCTAGCTCCGACTATGGTGGTTCGAATCCACCCGTTCGTACCA	(((((((..((((.........))))((((((.......))))))...(((((.......))))))))))))....	59.7876	2.28
>W141562735max	GCGAACGTAGCTCAGTTGGTTAGAGCGTCGGATTCTAGCTCCGAAGGTCGGTGGTTCGAATCCACCCGTTCGTACCA	(((((((..((((.........))))((.((((((.((((((((...)))).)))).)))))))).)))))))....	11.2358	15.04
>C131004662S	GCGAACGCTGCTCAATGGTTGGGCACTACTTTCTAGAAGTAACTCTAGCAGGTTCGAGTCCTGCCGTTCGTACCA	(((((((.(((((((...))))))).((((((...))))))......(((((.......))))))))))))....	19.5255	6.61
>C131004664S	GCGAACGTTGCTCAGTGGTTGGGCATTACTTTCTAGAAGTAACTCTAGCAGGTTCGATTCCTGCCGTTCGTACCA	(((((((.((((((.....))))))(((((((...))))))).....(((((.......))))))))))))....	17.6828	3.35	x
>W131222213S	GCGAACGTGGTGTAGCGGGCACGCACAGCCGGTTCTAATCCGGCAGGACAGGGTTCGAATCCCTGCGTTCGTACCA	(((((((...(((.(((....))))))(((((.......)))))....(((((.......))))))))))))....	24.3245	11.94
>W141622045S	GCGAACGTAGCTCAATGGCAGAGCCGCGCGTTCTAGTCGCGCTGATCCCGGTTCGACTCCGGGCGTTCGTACCA	(((((((..((((.......)))).(((((.......)))))....(((((.......))))))))))))....	41.388	2.99
>W141755789S	GCGAACGTAGCTCAGTGGCAGAGCCCCGCGTTCTAGTCGCGGTGATTCCGGTTCAACTCCGGGCGTTCGTACCA	((((((((.((((.......)))).(((((.......))))).....((((.......))))))))))))....	35.4134	2.65
>W143001789S	GCGAACGTAGCTCAGCTCTGGCAGAGCACCGGGTTCTAATCCCGGCCGTTGCGGGTTCAAATCCCGTCGTTCGTACCA	(((((((..((((.((....)).)))).(((((.......))))).....(((((.......))))))))))))....	61.6629	2.57
>W1511604308S	GCGAACGTAGCTCAGTTGGTAGAGCAACAGACTCTAGATCTGTGTGTCGCGGGTTCGATGCCCGTCGTTCGTACCA	(((((((..((((........)))).(((((.......))))).....((((((.....)))))))))))))....	23.0808	9.24
>W1511685545S	GCGAACGTAGCTCAGTGGTAGAGCAGCTGGTTCTAATCCAGCAGGCGGCGGTTCGATTCCGCTCGTTCGTACCA	(((((((..((((.......)))).(((((.......)))))....(((((.......))))))))))))....	43.3674	6.89
>W1530031065S	GCGAACGTAGCTCAGTGCGTAGAGCGATGGCCTCTAGAGCCATATGTCGCGGGTTCGATTCCCGTCGTTCGTACCA	(((((((..((((........)))).(((((.......))))).....(((((.......))))))))))))....	30.5851	4.38
>w013883S	GCGAACGTAGCTCAATGGTAGAGCACCAGACTCTAAATCTGGCTGTAGCAAGTTCGAATCTTGCCGTTCGTACCA	(((((((..((((.......)))).(((((.......))))).....(((((.......))))))))))))....	57.6182	4.83
>PHG14300439S	GCGAACGTGGTGTTGGTCTGGTAGCACGCGCGGATCTAGACCGCGAAGCATAGGTTCAAATCCTATCGTTCGTACCA	(((((((..((((((......)))))).(((((.......)))))....(((((.......))))))))))))....	9.95089	24.4
>PHG14300498S	GCGAACGTAGCTTAGCGGTAAAGCGCTGGGACCTAACTCCAGCTATCCAAGTTCGATTCTTGGCGTTCGTACCA	(((((((..((((.......))))((((((.......))))))...(((((.......))))))))))))....	15.8054	10.03
>W141562735S	GCGAACGTAGCTCAGTTGGTTAGAGCGTCGGATTCTAGCTCCGAAGGTCGGTGGTTCGAATCCACCCGTTCGTACCA	(((((((..((((.........))))((.((((((.((((((((...)))).)))).)))))))).)))))))....	11.2358	15.04
>C131004662S+D	GCGAACGCTGCTCAATGGTTGAGCACTACTTTCTAGCAGTAACTCTAGCAGGTTCGAGTCCTGCCGTTCGTACCA	(((((((.(((((((...))))))).((((.......))))......(((((.......))))))))))))....	9.19744	10.35
>C131004664S+D	GCGAACGTTGCTCAGTGGTTGAGCATTACTTTCTAGCAGTAACTCTAGCAGGTTCGATTCCTGCCGTTCGTACCA	(((((((.((((((.....))))))(((((.......))))).....(((((.......))))))))))))....	16.9256	4.26
>W131222213S+D	GCGAACGTGGCTCAGCGGGCACGAGCAGCCGGTTCTAGCCCGGCAGGACAGGGTTCGAATCCCTGCGTTCGTACCA	(((((((..((((.........)))).(((((.......)))))....(((((.......))))))))))))....	6.39731	21.26
>W141622045S+D	GCGAACGTAGCTCAATGGCAGAGCCGCGCGTTCTAGCCGCGCTGATCCCGGTTCGACTCCGGGCGTTCGTACCA	(((((((..((((.......)))).(((((.......)))))....(((((.......))))))))))))....	31.2928	7.47
>W141755789S+D	GCGAACGTAGCTCAGTGGCAGAGCCCCGCGTTCTAGCCGCGGTGATTCCGGTTCAACTCCGGGCGTTCGTACCA	((((((((...(((((((((((((.....))))).)))))..)))..((((.......))))))))))))....	13.9298	8.74
>W143001789S+D	GCGAACGTAGCTCAGCTCTGGCAGAGCACCGGGTTCTAGCCCCGGCCGTTGCGGGTTCAAATCCCGTCGTTCGTACCA	(((((((..((((.((....)).)))).(((((.......))))).....(((((.......))))))))))))....	47.3385	5.13
>W1511604308S+D	GCGAACGTAGCTCAGTTGGTAGAGCAACAGACTCTAGCTCTGTGTGTCGCGGGTTCGATGCCCGTCGTTCGTACCA	(((((((..((.(((..(.((((((....).))))).).))).))..)((((((.....)))))).))))))....	15.7818	10.98
>W1511685545S+D	GCGAACGTAGCTCAGTGGTAGAGCAGCTGGTTCTAGCCCAGCAGGCGGCGGTTCGATTCCGCTCGTTCGTACCA	(((((((..((((.......)))).(((((.......)))))....(((((.......))))))))))))....	33.7262	10.31
>W1530031065S+D	GCGAACGTAGCTCAGTGCGTAGAGCGATGGCCTCTAGCGCCATATGTCGCGGGTTCGATTCCCGTCGTTCGTACCA	(((((((..((((........)))).(((((.......))))).....(((((.......))))))))))))....	20.7009	14.85
>w013883S+D	GCGAACGTAGCTCAATGGTAGAGCACCAGACTCTAGCTCTGGCTGTAGCAAGTTCGAATCTTGCCGTTCGTACCA	(((((((((((.((..(.((((((....).))))).)..))))))..(((((.......))))))))))))....	29.3637	6.77
>PHG14300439S+D	GCGAACGTGGCTCTGGTCTGGTAGAGCGCGCGGATCTAGCCCGCGAAGCATAGGTTCAAATCCTATCGTTCGTACCA	(((((((..((((((......)))))).(((((.......)))))....(((((.......))))))))))))....	51.36	3.76
>PHG14300498S+D	GCGAACGTAGCTCAGCGGTAGAGCGCTGGGACCTAGCTCCAGCTATCCAAGTTCGATTCTTGGCGTTCGTACCA	(((((((...(((((((......)))))))...((((....)))).(((((.......))))))))))))....	27.5714	8.37
>W141562735S+D	GCGAACGTAGCTCAGTTGGTTAGAGCGTCGGATTCTAGCTCCGAAGGTCGGTGGTTCGAATCCACCCGTTCGTACCA	(((((((..((((.........))))((.((((((.((((((((...)))).)))).)))))))).)))))))....	11.2358	15.04
>C131004662S+T	GCGAACGCTGCTCAATGGTTGGGCACTACTTTCTAGCAGTAACTCTAGGTGGTTCGAGTCCACCCGTTCGTACCA	((((((((((((....(((.(....).)))....)))))).......(((((.......))))).))))))....	6.5482	16.71
>C131004664S+T	GCGAACGTTGCTCAGTGGTTGGGCATTACTTTCTAGCAGTAACTCTAGGTGGTTCGATTCCACCCGTTCGTACCA	(((((((.((((((.....))))))(((((.......))))).....(((((.......))))))))))))....	15.4582	6.35
>W131222213S+T	GCGAACGTGGTGTAGCGGGCACGCACAGCCGGTTCTAGCCCGGCAGGAGGTGGTTCGAATCCACCCGTTCGTACCA	(((((((.((((...(((((.(((.(.(((((.......)))))..)..))))))))....)))))))))))....	30.3443	4.34
>W141622045S+T	GCGAACGTAGCTCAATGGCAGAGCCGCGCGTTCTAGCCGCGCTGATGGTGGTTCGACTCCACCCGTTCGTACCA	(((((((..((((.......)))).(((((.......)))))....(((((.......))))))))))))....	48.7295	7.42
>W141755789S+T	GCGAACGTAGCTCAGTGGCAGAGCCCCGCGTTCTAGCCGCGGTGATGGTGGTTCAACTCCACCCGTTCGTACCA	(((((((....(((((((((((((.....))))).)))))..))).(((((.......))))))))))))....	13.9904	9.04
>W143001789S+T	GCGAACGTAGCTCAGCTCTGGCAGAGCACCGGGTTCTAGCCCCGGCCGTTGGTGGTTCAAATCCACCCGTTCGTACCA	(((((((..((((.((....)).)))).(((((.......))))).....(((((.......))))))))))))....	56.0259	3.69	x
>W1511604308S+T	GCGAACGTAGCTCAGTTGGTAGAGCAACAGACTCTAGCTCTGTGTGTCGGTGGTTCGATGCCACCCGTTCGTACCA	(((((((..((.(((..(.((((((....).))))).).))).))...((((((.....)))))))))))))....	17.7361	11.37	x
>W1511685545S+T	GCGAACGTAGCTCAGTGGTAGAGCAGCTGGTTCTAGCCCAGCAGGCGGTGGTTCGATTCCACCCGTTCGTACCA	(((((((..((((.......)))).(((((.......)))))....(((((.......))))))))))))....	56.3506	4.51
>W1530031065S+T	GCGAACGTAGCTCAGTGCGTAGAGCGATGGCCTCTAGCGCCATATGTCGGTGGTTCGATTCCACCCGTTCGTACCA	(((((((..((((........)))).(((((.......))))).....(((((.......))))))))))))....	25.2307	11.21
>w013883S+T	GCGAACGTAGCTCAATGGTAGAGCACCAGACTCTAGCTCTGGCTGTAGGTGGTTCGAATCCACCCGTTCGTACCA	(((((((((((.((..(.((((((....).))))).)..))))))..(((((.......))))))))))))....	29.4599	6.75
>PHG14300439S+T	GCGAACGTGGTGTTGGTCTGGTAGCACGCGCGGATCTAGCCCGCGAAGCGGTGGTTCAAATCCACCCGTTCGTACCA	(((((((..((((((......)))))).(((((.......)))))....(((((.......))))))))))))....	30.9282	21.74
>PHG14300498S+T	GCGAACGTAGCTTAGCGGTAAAGCGCTGGGACCTAGCTCCAGCTATGGTGGTTCGATTCCACCCGTTCGTACCA	(((((((...(((((((......)))))))...((((....)))).(((((.......))))))))))))....	42.8172	7.51
>W141562735S+T	GCGAACGTAGCTCAGTTGGTTAGAGCGTCGGATTCTAGCTCCGAAGGTCGGTGGTTCGAATCCACCCGTTCGTACCA	(((((((..((((.........))))((.((((((.((((((((...)))).)))).)))))))).)))))))....	11.2358	15.04
>C131004662S+A	GCGAACGCTGCTCAATGGTTGGGCATCGGATTCTAGATCCGACTCTAGCAGGTTCGAGTCCTGCCGTTCGTACCA	(((((((.(((((((...)))))))(((((((...))))))).....(((((.......))))))))))))....	24.0359	2.85
>C131004664S+A	GCGAACGTTGCTCAGTGGTTGGGCATCGGATTCTAGATCCGACTCTAGCAGGTTCGATTCCTGCCGTTCGTACCA	(((((((.((((((.....))))))(((((((...))))))).....(((((.......))))))))))))....	23.8156	1.86
>W131222213S+A	GCGAACGTGGTGTAGCGGGCACGCACATCGGATTCTAATTCCGAAGGACAGGGTTCGAATCCCTGCGTTCGTACCA	(((((((((((((.(((....))))))))((((((.(((.((........))))).))))))..))))))))....	15.4352	11.23	x
>W141622045S+A	GCGAACGTAGCTCAATGGCAGAGCCTCGGATTCTAGTTCCGATGATCCCGGTTCGACTCCGGGCGTTCGTACCA	(((((((..((((.......)))).(((((.......)))))....(((((.......))))))))))))....	29.5728	3.12
>W141755789S+A	GCGAACGTAGCTCAGTGGCAGAGCCTCGGATTCTAGTTCCGATGATTCCGGTTCAACTCCGGGCGTTCGTACCA	((((((((.((((.......)))).(((((.......))))).....((((.......))))))))))))....	43.7308	2.12
>W143001789S+A	GCGAACGTAGCTCAGCTCTGGCAGAGCATCGGATTCTAATTCCGACCGTTGCGGGTTCAAATCCCGTCGTTCGTACCA	(((((((..((((.((....)).)))).(((((.......))))).....(((((.......))))))))))))....	51.3881	2.68
>W1511604308S+A	GCGAACGTAGCTCAGTTGGTAGAGCATCGGACTCTAGATCCGAGTGTCGCGGGTTCGATGCCCGTCGTTCGTACCA	(((((((..((((........)))).(((((.......))))).....((((((.....)))))))))))))....	25.49	11.64
>W1511685545S+A	GCGAACGTAGCTCAGTGGTAGAGCATCGGATTCTAATTCCGAAGGCGGCGGTTCGATTCCGCTCGTTCGTACCA	(((((((..((((.......)))).(((((.......)))))....(((((.......))))))))))))....	37.5089	6.71	x
>W1530031065S+A	GCGAACGTAGCTCAGTGCGTAGAGCGTCGGACTCTAGATCCGAATGTCGCGGGTTCGATTCCCGTCGTTCGTACCA	(((((((..((((........)))).(((((.......))))).....(((((.......))))))))))))....	25.7343	9.56
>w013883S+A	GCGAACGTAGCTCAATGGTAGAGCATCGGACTCTAAATCCGACTGTAGCAAGTTCGAATCTTGCCGTTCGTACCA	(((((((..((((.......)))).(((((.......))))).....(((((.......))))))))))))....	54.3303	1.53
>PHG14300439S+A	GCGAACGTGGTGTTGGTCTGGTAGCACGTCGGAATCTAGATCCGAAAGCATAGGTTCAAATCCTATCGTTCGTACCA	(((((((..((((((......)))))).(((((.......)))))....(((((.......))))))))))))....	24.6209	13.5
>PHG14300498S+A	GCGAACGTAGCTTAGCGGTAAAGCGTCGGAACCTAACTCCGACTATCCAAGTTCGATTCTTGGCGTTCGTACCA	(((((((..((((.......))))((((((.......))))))...(((((.......))))))))))))....	27.7673	4.52
>W141562735S+A	GCGAACGTAGCTCAGTTGGTTAGAGCGTCGGATTCTAGCTCCGAAGGTCGGTGGTTCGAATCCACCCGTTCGTACCA	(((((((..((((.........))))((.((((((.((((((((...)))).)))).)))))))).)))))))....	11.2358	15.04
>C131004662STD-L	GCGAACGCTGCTCAGTTGGTTAGGGCACTACTTTCTAGAAGTAACTCTAGCAGGTTCGAATCCTGCCGTTCGTACCA	(((((((.(((((.........))))).((((((...))))))......(((((.......))))))))))))....	22.0354	10.9	x
>C131004664STD-L	GCGAACGTTGCTCAGTTGGTTAGGGCATTACTTTCTAGAAGTAACTCTAGCAGGTTCGAATCCTGCCGTTCGTACCA	(((((((.(((((.........)))))(((((((...))))))).....(((((.......))))))))))))....	21.9203	8.02
>W131222213STD-L	GCGAACGTGGTGTAGTTGGTTAGCACAGCCGGTTCTAATCCGGCAGGACAGGGTTCGAATCCCTGCGTTCGTACCA	(((((((..((((.........)))).(((((.......)))))....(((((.......))))))))))))....	24.8493	7.33
>W141622045STD-L	GCGAACGTAGCTCAGTTGGTTAGAGCCGCGCGTTCTAGTCGCGCTGATCCCGGTTCGAATCCGGGCGTTCGTACCA	(((((((..((((.........)))).(((((.......)))))....(((((.......))))))))))))....	22.7936	12.96
>W141755789STD-L	GCGAACGTAGCTCAGTTGGTTAGAGCCCCGCGTTCTAGTCGCGGTGATTCCGGTTCGAATCCGGGCGTTCGTACCA	((((((((.((((.........)))).(((((.......))))).....((((.......))))))))))))....	30.9828	2.72
>W143001789STD-L	GCGAACGTAGCTCAGTTGGTTAGAGCACCGGGTTCTAATCCCGGCCGTTGCGGGTTCGAATCCCGTCGTTCGTACCA	(((((((..((((.........)))).(((((.......))))).....(((((.......))))))))))))....	39.5374	16.62
>W1511604308STD-L	GCGAACGTAGCTCAGTTGGTTAGAGCAACAGACTCTAGATCTGTGTGTCGCGGGTTCGAATCCCGTCGTTCGTACCA	(((((((..((((.........)))).(((((.......))))).....(((((.......))))))))))))....	12.7357	15.49
>W1511685545STD-L	GCGAACGTAGCTCAGTTGGTTAGAGCAGCTGGTTCTAATCCAGCAGGCGGCGGTTCGAATCCGCTCGTTCGTACCA	(((((((..(((..((((((((((((.....))))))).))))).)))(((((.......))))))))))))....	39.1092	2.75
>W1530031065STD-L	GCGAACGTAGCTCAGTTGGTTAGAGCGATGGCCTCTAGAGCCATATGTCGCGGGTTCGAATCCCGTCGTTCGTACCA	((((.((((((((((..(((((......))))).)).))))..)))))))).(((.(((((......))))).))).	13.2027	24.85
>w013883STD-L	GCGAACGTAGCTCAGTTGGTTAGAGCACCAGACTCTAAATCTGGCTGTAGCAAGTTCGAATCTTGCCGTTCGTACCA	(((((((((((.(((....(((((((....).))))))..)))))))..(((((.......))))))))))))....	27.9423	8.59
>PHG14300439STD-L	GCGAACGTGGTGTAGTTGGTTAGCACGCGCGGATCTAGACCGCGAAGCATAGGTTCGAATCCTATCGTTCGTACCA	((...((((((.(((((.((........)).)).))).))))))..))...(((.(((((......))))).))).	42.7741	6.28
>PHG14300498STD-L	GCGAACGTAGCTTAGTTGGTTAAAGCGCTGGGACCTAACTCCAGCTATCCAAGTTCGAATCTTGGCGTTCGTACCA	((((((((((((.....)))))....((((((.......))))))...(((((.......))))))))))))....	11.3004	9.03
>W141562735STD-L	GCGAACGTAGCTCAGTTGGTTAGAGCGTCGGATTCTAGCTCCGAAGGTCGGTGGTTCGAATCCACCCGTTCGTACCA	(((((((..((((.........))))((.((((((.((((((((...)))).)))).)))))))).)))))))....	11.2358	15.04
>C131004662S+T-L	GCGAACGCTGCTCAGTTGGTTAGGGCACTACTTTCTAGCAGTAACTCTAGCAGGTTCGAATCCTGCCGTTCGTACCA	((((((((((((.((..(((.((....)))))..)))))))).......(((((.......))))).))))))....	19.1033	3.23
>C131004664S+T-L	GCGAACGTTGCTCAGTTGGTTAGGGCATTACTTTCTAGCAGTAACTCTAGCAGGTTCGAATCCTGCCGTTCGTACCA	((((((((((((..(((((..((.......))..)))))))))))....(((((.......))))).))))))....	45.3523	4.34
>W131222213S+T-L	GCGAACGTGGTGTAGTTGGTTAGCACAGCCGGTTCTAGCCCGGCAGGACAGGGTTCGAATCCCTGCGTTCGTACCA	(((((((..((((.........)))).(((((.......)))))....(((((.......))))))))))))....	14.3758	18.66
>W141622045S+T-L	GCGAACGTAGCTCAGTTGGTTAGAGCCGCGCGTTCTAGCCGCGCTGATCCCGGTTCGAATCCGGGCGTTCGTACCA	(((((((....(((((((((((((((.....)))))))))).))))).(((((.......))))))))))))....	32.075	2.19
>W141755789S+T-L	GCGAACGTAGCTCAGTTGGTTAGAGCCCCGCGTTCTAGCCGCGGTGATTCCGGTTCGAATCCGGGCGTTCGTACCA	((((((((...(((.(((((((((((.....)))))))))).).)))..((((.......))))))))))))....	16.1326	26.6
>W143001789S+T-L	GCGAACGTAGCTCAGTTGGTTAGAGCACCGGGTTCTAGCCCCGGCCGTTGCGGGTTCGAATCCCGTCGTTCGTACCA	(((((((..((((.........)))).(((((.......))))).....(((((.......))))))))))))....	5.56136	26.44
>W1511604308S+T-L	GCGAACGTAGCTCAGTTGGTTAGAGCAACAGACTCTAGCTCTGTGTGTCGCGGGTTCGAATCCCGTCGTTCGTACCA	(((((((..((.(((..(((((((((....).))))))))))).))..)(((((.......))))).))))))....	17.1733	6.43
>W1511685545S+T-L	GCGAACGTAGCTCAGTTGGTTAGAGCAGCTGGTTCTAGCCCAGCAGGCGGCGGTTCGAATCCGCTCGTTCGTACCA	(((((((..(((..((((((((((((.....))))))).))))).)))(((((.......))))))))))))....	13.9882	4.14
>W1530031065S+T-L	GCGAACGTAGCTCAGTTGGTTAGAGCGATGGCCTCTAGCGCCATATGTCGCGGGTTCGAATCCCGTCGTTCGTACCA	(((((((..((((.........)))).(((((.......))))).....(((((.......))))))))))))....	8.20064	21.56
>w013883S+T-L	GCGAACGTAGCTCAGTTGGTTAGAGCACCAGACTCTAGCTCTGGCTGTAGCAAGTTCGAATCTTGCCGTTCGTACCA	(((((((((((.(((..(((((((((....).)))))))))))))))..(((((.......))))))))))))....	33.088	2.3
>PHG14300439S+T-L	GCGAACGTGGTGTAGTTGGTTAGCACGCGCGGATCTAGCCCGCGAAGCATAGGTTCGAATCCTATCGTTCGTACCA	(((((((..((((.........)))).(((((.......)))))....(((((.......))))))))))))....	7.33269	28.45
>PHG14300498S+T-L	GCGAACGTAGCTTAGTTGGTTAAAGCGCTGGGACCTAGCTCCAGCTATCCAAGTTCGAATCTTGGCGTTCGTACCA	((((((((((((.....)))))....((((((.......))))))...(((((.......))))))))))))....	8.70204	11.19
>W141562735S+T-L	GCGAACGTAGCTCAGTTGGTTAGAGCGTCGGATTCTAGCTCCGAAGGTCGGTGGTTCGAATCCACCCGTTCGTACCA	(((((((..((((.........))))((.((((((.((((((((...)))).)))).)))))))).)))))))....	11.2358	15.04
>C131004662S+D-L	GCGAACGCTGCTCAATGGTTGGGCACTACTTTCTAGCAGTAACTCTAGCAGGTTCGAATCCTGCCGTTCGTACCA	((((((((((((....(((.(....).)))....)))))).......(((((.......))))).))))))....	7.61716	12.6
>C131004664S+D-L	GCGAACGTTGCTCAGTGGTTGGGCATTACTTTCTAGCAGTAACTCTAGCAGGTTCGAATCCTGCCGTTCGTACCA	(((((((.((((((.....))))))(((((.......))))).....(((((.......))))))))))))....	15.4873	6.01
>W131222213S+D-L	GCGAACGTGGTGTAGCGGGCACGCACAGCCGGTTCTAGCCCGGCAGGACAGGGTTCGAATCCCTGCGTTCGTACCA	(((((((...(((.(((....))))))(((((.......)))))....(((((.......))))))))))))....	14.3222	19.11
>W141622045S+D-L	GCGAACGTAGCTCAATGGCAGAGCCGCGCGTTCTAGCCGCGCTGATCCCGGTTCGAATCCGGGCGTTCGTACCA	(((((((..((((.......)))).(((((.......)))))....(((((.......))))))))))))....	30.1326	7.53
>W141755789S+D-L	GCGAACGTAGCTCAGTGGCAGAGCCCCGCGTTCTAGCCGCGGTGATTCCGGTTCGAATCCGGGCGTTCGTACCA	(((((((..((((.......))))((((.((((.(((((.((....))))))).)))).)))))))))))....	10.6964	19.04
>W143001789S+D-L	GCGAACGTAGCTCAGCTCTGGCAGAGCACCGGGTTCTAGCCCCGGCCGTTGCGGGTTCGAATCCCGTCGTTCGTACCA	(((((((..((((.((....)).)))).(((((.......))))).....(((((.......))))))))))))....	11.6076	15.89
>W1511604308S+D-L	GCGAACGTAGCTCAGTTGGTAGAGCAACAGACTCTAGCTCTGTGTGTCGCGGGTTCGAATCCCGTCGTTCGTACCA	(((((((..((.(((..(.((((((....).))))).).))).))..)(((((.......))))).))))))....	14.7223	12.75
>W1511685545S+D-L	GCGAACGTAGCTCAGTGGTAGAGCAGCTGGTTCTAGCCCAGCAGGCGGCGGTTCGAATCCGCTCGTTCGTACCA	(((((((..((((.......)))).(((((.......)))))....(((((.......))))))))))))....	36.7958	10.81
>W1530031065S+D-L	GCGAACGTAGCTCAGTGCGTAGAGCGATGGCCTCTAGCGCCATATGTCGCGGGTTCGAATCCCGTCGTTCGTACCA	((((.((((.....((((.((((((....).)))))))))..)))))))).(((.(((((......))))).))).	8.54402	22.17
>w013883S+D-L	GCGAACGTAGCTCAATGGTAGAGCACCAGACTCTAGCTCTGGCTGTAGCAAGTTCGAATCTTGCCGTTCGTACCA	(((((((((((.((..(.((((((....).))))).)..))))))..(((((.......))))))))))))....	29.3637	6.77
>PHG14300439S+D-L	GCGAACGTGGTGTTGGTCTGGTAGCACGCGCGGATCTAGCCCGCGAAGCATAGGTTCGAATCCTATCGTTCGTACCA	((...(((((.(((((((((((.....)).)))).))))))))))..))...(((.(((((......))))).))).	28.8202	8.35
>PHG14300498S+D-L	GCGAACGTAGCTTAGCGGTAAAGCGCTGGGACCTAGCTCCAGCTATCCAAGTTCGAATCTTGGCGTTCGTACCA	(((((((...(((((((......)))))))...((((....)))).(((((.......))))))))))))....	26.8027	8.06
>W141562735S+D-L	GCGAACGTAGCTCAGTTGGTTAGAGCGTCGGATTCTAGCTCCGAAGGTCGGTGGTTCGAATCCACCCGTTCGTACCA	(((((((..((((.........))))((.((((((.((((((((...)))).)))).)))))))).)))))))....	11.2358	15.04
>C131004662STD_SL	GCGAACGCTGCTCAGTTGGTTAGAGCACTACTTTCTAGCAGTAACTCTAGGTGGTTCGAATCCACCCGTTCGTACCA	((((((((((((.((..(((.((....)))))..)))))))).......(((((.......))))).))))))....	14.9309	5.82
>C131004664STD_SL	GCGAACGTTGCTCAGTTGGTTAGAGCATTACTTTCTAGCAGTAACTCTAGGTGGTTCGAATCCACCCGTTCGTACCA	((((((((((((..(((((..((.......))..)))))))))))....(((((.......))))).))))))....	23.5636	14.76
>W131222213STD_SL	GCGAACGTGGCTCAGTTGGTTAGAGCAGCCGGTTCTAGCCCGGCAGGAGGTGGTTCGAATCCACCCGTTCGTACCA	(((((((..((((.........)))).(((((.......)))))....(((((.......))))))))))))....	14.3517	13.63
>W141622045STD_SL	GCGAACGTAGCTCAGTTGGTTAGAGCCGCGCGTTCTAGCCGCGCTGATGGTGGTTCGAATCCACCCGTTCGTACCA	(((((((....(((((((((((((((.....)))))))))).))))).(((((.......))))))))))))....	58.9086	1.09	x
>W141755789STD_SL	GCGAACGTAGCTCAGTTGGTTAGAGCCCCGCGTTCTAGCCGCGGTGATGGTGGTTCGAATCCACCCGTTCGTACCA	(((((((....(((.(((((((((((.....)))))))))).).))).(((((.......))))))))))))....	32.1613	5.26
>W143001789STD_SL	GCGAACGTAGCTCAGTTGGTTAGAGCACCGGGTTCTAGCCCCGGCCGTTGGTGGTTCGAATCCACCCGTTCGTACCA	(((((((..((((.........)))).(((((.......))))).....(((((.......))))))))))))....	29.6679	16.34
>W1511604308STD_SL	GCGAACGTAGCTCAGTTGGTTAGAGCAACAGACTCTAGCTCTGTGTGTCGGTGGTTCGAATCCACCCGTTCGTACCA	(((((((..((.(((..(((((((((....).))))))))))).))...(((((.......))))))))))))....	21.1937	4.43
>W1511685545STD_SL	GCGAACGTAGCTCAGTTGGTTAGAGCAGCTGGTTCTAGCCCAGCAGGCGGTGGTTCGAATCCACCCGTTCGTACCA	(((((((..(((..((((((((((((.....))))))).))))).)))(((((.......))))))))))))....	16.8195	3.55
>W1530031065STD_SL	GCGAACGTAGCTCAGTTGGTTAGAGCGATGGCCTCTAGCGCCATATGTCGGTGGTTCGAATCCACCCGTTCGTACCA	(((((((..((((.........)))).(((((.......))))).....(((((.......))))))))))))....	11.7579	14.12
>w013883STD_SL	GCGAACGTAGCTCAGTTGGTTAGAGCACCAGACTCTAGCTCTGGCTGTAGGTGGTTCGAATCCACCCGTTCGTACCA	(((((((((((.(((..(((((((((....).)))))))))))))))..(((((.......))))))))))))....	33.3754	2.03
>PHG14300439STD_SL	GCGAACGTGGCTCAGTTGGTTAGAGCGCGCGGATCTAGCCCGCGAAGCGGTGGTTCGAATCCACCCGTTCGTACCA	(((((((..(((..((.(((((((.(.....).))))))).))..)))(((((.......))))))))))))....	44.3077	3.57
>PHG14300498STD_SL	GCGAACGTAGCTCAGTTGGTTAGAGCGCTGGGACCTAGCTCCAGCTATGGTGGTTCGAATCCACCCGTTCGTACCA	(((((((..((((.........))))((((((.......))))))...(((((.......))))))))))))....	36.5219	2.7
>W141562735STD_SL	GCGAACGTAGCTCAGTTGGTTAGAGCGTCGGATTCTAGCTCCGAAGGTCGGTGGTTCGAATCCACCCGTTCGTACCA	(((((((..((((.........))))((.((((((.((((((((...)))).)))).)))))))).)))))))....	11.2358	15.04
>C131004662TD_SL	TACATACCTGCTCAGTTGGTTAGAGCACTACTTTCTAGCAGTAACTCTAGGTGGTTCGAATCCACCGTATGTTACCA	.(((((((((((.((..(((.((....)))))..)))))))........(((((.......))))))))))).....	13.5141	13.12
>C131004664TD_SL	TACATACTTGCTCAGTTGGTTAGAGCATTACTTTCTAGCAGTAACTCTAGGTGGTTCGAATCCACCGTATGAAACCA	..(((((.(((((.........)))))(((((.......))))).....(((((.......))))))))))......	11.3872	16.78
>W131222213TD_SL	GTGACCATGGCTCAGTTGGTTAGAGCAGCCGGTTCTAGCCCGGCAGGAGGTGGTTCGAATCCACCTGGTCACACCA	((((((...((((.........)))).(((((.......)))))...((((((.......))))))))))))....	21.025	14.19
>W141622045TD_SL	CCTTTCGTAGCTCAGTTGGTTAGAGCCGCGCGTTCTAGCCGCGCTGATGGTGGTTCGAATCCACCCGGAGGGACCA	(((((((....(((((((((((((((.....)))))))))).))))).(((((.......))))))))))))....	62.3821	1.07
>W141755789TD_SL	CCTTTCGTAGCTCAGTTGGTTAGAGCCCCGCGTTCTAGCCGCGGTGATGGTGGTTCGAATCCACCCGGAGGGACCA	((((((...((((.........)))).(((((.......)))))...((((((.......))))))))))))....	34.0211	5.31
>W143001789TD_SL	GTGACGGTAGCTCAGTTGGTTAGAGCACCGGGTTCTAGCCCCGGCCGTTGGTGGTTCGAATCCACCCCGTCACACCA	(((((((....(((((((((((((((.....)))))))))).))))).(((((.......))))))))))))....	34.0122	14.68
>W1511604308TD_SL	GGCCGGGTAGCTCAGTTGGTTAGAGCAACAGACTCTAGCTCTGTGTGTCGGTGGTTCGAATCCACCCCCGGCTACCA	((((((...((((.........)))).(((((.......)))))...((((((.......))))))))))))....	27.7239	4.26
>W1511685545TD_SL	CCTCTCGTAGCTCAGTTGGTTAGAGCAGCTGGTTCTAGCCCAGCAGGCGGTGGTTCGAATCCACCCGGGGGGACCA	(((((((..(((..((((((((((((.....))))))).))))).)))(((((.......))))))))))))....	17.8649	3.51
>W1530031065TD_SL	GGGCACGTAGCTCAGTTGGTTAGAGCGATGGCCTCTAGCGCCATATGTCGGTGGTTCGAATCCACCCGTGCCCACCA	(((((((..((((.........)))).(((((.......))))).....(((((.......))))))))))))....	13.09	12.98
>w013883TD_SL	AGACCGTTAGCTCAGTTGGTTAGAGCACCAGACTCTAGCTCTGGCTGTAGGTGGTTCGAATCCACCACGGTTCACCA	.((((((((((.(((..(((((((((....).)))))))))))))))..(((((.......))))))))))).....	24.1366	3.46
>PHG14300439TD_SL	TCATGGATGGCTCAGTTGGTTAGAGCGCGCGGATCTAGCCCGCGAAGCGGTGGTTCGAATCCACCTCCATGGACCA	(((((((..(((..((.(((((((.(.....).))))))).))..)))(((((.......))))))))))))....	27.068	3.82
>PHG14300498TD_SL	GAGAATGTAGCTCAGTTGGTTAGAGCGCTGGGACCTAGCTCCAGCTATGGTGGTTCGAATCCACCTATTCTCACCA	(((((((..((((.........))))((((((.......))))))...(((((.......))))))))))))....	32.78	3.28
>W141562735TD_SL	GCGAACGTAGCTCAGTTGGTTAGAGCGTCGGATTCTAGCTCCGAAGGTCGGTGGTTCGAATCCACCCGTTCGTACCA	(((((((..((((.........))))((.((((((.((((((((...)))).)))).)))))))).)))))))....	11.2358	15.04
>C131004662T_SL	TACATACCTGCTCAGTTGGTTAGAGCACTACTTTCTAGCAGTAACTCTAGCAGGTTCGAGTCCTGCGTATGTTACCA	.(((((((((((.((..(((.((....)))))..)))))))........(((((.......))))))))))).....	11.281	20.74
>C131004664T_SL	TACATACTTGCTCAGTTGGTTAGAGCATTACTTTCTAGCAGTAACTCTAGCAGGTTCGATTCCTGCGTATGAAACCA	..(((((.(((((.........)))))(((((.......))))).....(((((.......))))))))))......	11.423	18.11
>W131222213T_SL	GTGACCATGGCTCAGTTGGTTAGAGCAGCCGGTTCTAGCCCGGCAGGACAGGGTTCGAATCCCTGTGGTCACACCA	((((((...((((.........)))).(((((.......)))))...((((((.......))))))))))))....	23.4394	14.06
>W141622045T_SL	CCTTTCGTAGCTCAGTTGGTTAGAGCCGCGCGTTCTAGCCGCGCTGATCCCGGTTCGACTCCGGGCGGAGGGACCA	(((((((....(((((((((((((((.....)))))))))).))))).(((((.......))))))))))))....	35.3125	2.08
>W141755789T_SL	CCTTTCGTAGCTCAGTTGGTTAGAGCCCCGCGTTCTAGCCGCGGTGATTCCGGTTCAACTCCGGGCGGAGGGACCA	((((((((...(((.(((((((((((.....)))))))))).).)))..((((.......))))))))))))....	32.2409	5.56
>W143001789T_SL	GTGACGGTAGCTCAGTTGGTTAGAGCACCGGGTTCTAGCCCCGGCCGTTGCGGGTTCAAATCCCGTCCGTCACACCA	(((((((..((((.........)))).(((((.......))))).....(((((.......))))))))))))....	32.6611	12.75
>W1511604308T_SL	GGCCGGGTAGCTCAGTTGGTTAGAGCAACAGACTCTAGCTCTGTGTGTCGCGGGTTCGATGCCCGTCCCGGCTACCA	(((((((..((.(((..(((((((((....).))))))))))).))...((((((.....)))))))))))))....	23.9075	4.44
>W1511685545T_SL	CCTCTCGTAGCTCAGTTGGTTAGAGCAGCTGGTTCTAGCCCAGCAGGCGGCGGTTCGATTCCGCTCGGGGGGACCA	(((((((..(((..((((((((((((.....))))))).))))).)))(((((.......))))))))))))....	15.3016	4.38
>W1530031065T_SL	GGGCACGTAGCTCAGTTGGTTAGAGCGATGGCCTCTAGCGCCATATGTCGCGGGTTCGATTCCCGTCGTGCCCACCA	(((((((..((((.........)))).(((((.......))))).....(((((.......))))))))))))....	11.1172	13.57
>w013883T_SL	AGACCGTTAGCTCAGTTGGTTAGAGCACCAGACTCTAGCTCTGGCTGTAGCAAGTTCGAATCTTGCACGGTTCACCA	.((((((((((.(((..(((((((((....).)))))))))))))))..(((((.......))))))))))).....	24.2853	3.11
>PHG14300439T_SL	TCATGGATGGCTCAGTTGGTTAGAGCGCGCGGATCTAGCCCGCGAAGCATAGGTTCAAATCCTATTCCATGGACCA	(((((((..(((..((.(((((((.(.....).))))))).))..)))(((((.......))))))))))))....	21.9575	4.94
>PHG14300498T_SL	GAGAATGTAGCTCAGTTGGTTAGAGCGCTGGGACCTAGCTCCAGCTATCCAAGTTCGATTCTTGGTATTCTCACCA	(((((((..((((.........))))((((((.......))))))...(((((.......))))))))))))....	30.091	4.59
>W141562735T_SL	GCGAACGTAGCTCAGTTGGTTAGAGCGTCGGATTCTAGCTCCGAAGGTCGGTGGTTCGAATCCACCCGTTCGTACCA	(((((((..((((.........))))((.((((((.((((((((...)))).)))).)))))))).)))))))....	11.2358	15.04
>C131004662D_SL	TACATACCTGCTCAATGGTTGGGCACTACTTTCTAGCAGTAACTCTAGCAGGTTCGAATCCACCGTATGTTACCA	.((((((.(((((((...)))))))..((((.((((.((...)))))).))))...........)))))).....	5.70033	17.07
>C131004664D_SL	TACATACTTGCTCAGTGGTTGGGCATTACTTTCTAGCAGTAACTCTAGCAGGTTCGAATCCACCGTATGAAACCA	..(((((.((((((.....))))))..((((.((((.((...)))))).))))...........)))))......	4.63261	19.69
>W131222213D_SL	GTGACCATGGTGTAGCGGGCACGCACAGCCGGTTCTAGCCCGGCAGGACAGGGTTCGAATCCACCTGGTCACACCA	(((((((.((((...(((((.((..(.(((((.......))))).)..).).)))))....)))))))))))....	7.85588	13.25
>W141622045D_SL	CCTTTCGTAGCTCAATGGCAGAGCCGCGCGTTCTAGCCGCGCTGATCCCGGTTCGAATCCACCCGGAGGGACCA	(((((((..((((.......)))).(((((.......))))).......(((........))))))))))....	12.0351	23.31
>W141755789D_SL	CCTTTCGTAGCTCAGTGGCAGAGCCCCGCGTTCTAGCCGCGGTGATTCCGGTTCGAATCCACCCGGAGGGACCA	(((((((.......((((((((((.....))))).)))))((((((((......)))).)))))))))))....	41.4832	2.39
>W143001789D_SL	GTGACGGTAGCTCAGCTCTGGCAGAGCACCGGGTTCTAGCCCCGGCCGTTGCGGGTTCGAATCCACCCCGTCACACCA	(((((((..((((.((....)).))))...((((((.(((((..((....))))))).))))))...)))))))....	17.8712	6.66
>W1511604308D_SL	GGCCGGGTAGCTCAGTTGGTAGAGCAACAGACTCTAGCTCTGTGTGTCGCGGGTTCGAATCCACCCCCGGCTACCA	(((((((..((.(((..(.((((((....).))))).).))).))..)..((((........))))))))))....	17.785	17.81
>W1511685545D_SL	CCTCTCGTAGCTCAGTGGTAGAGCAGCTGGTTCTAGCCCAGCAGGCGGCGGTTCGAATCCACCCGGGGGGACCA	(((((((..((((.......)))).(((((.......)))))....((.((.......)).)))))))))....	41.1274	12.51
>W1530031065D_SL	GGGCACGTAGCTCAGTGCGTAGAGCGATGGCCTCTAGCGCCATATGTCGCGGGTTCGAATCCACCCGTGCCCACCA	(((((((((.....((((.((((((....).)))))))))..))))).((((((........))))))))))....	4.40245	22.55
>w013883D_SL	AGACCGTTAGCTCAATGGTAGAGCACCAGACTCTAGCTCTGGCTGTAGCAAGTTCGAATCCACCACGGTTCACCA	.((((((((((.((..(.((((((....).))))).)..))))))...................)))))).....	11.5772	22.3
>PHG14300439D_SL	TCATGGATGGTGTTGGTCTGGTAGCACGCGCGGATCTAGCCCGCGAAGCATAGGTTCGAATCCACCTCCATGGACCA	(((((((.((((((((.((.((.((.((((.((......))))))..)))).)).))))...)))))))))))....	3.42093	14.3
>PHG14300498D_SL	GAGAATGTAGCTTAGCGGTAAAGCGCTGGGACCTAGCTCCAGCTATCCAAGTTCGAATCCACCTATTCTCACCA	(((((((...(((((((......)))))))...((((....))))..................)))))))....	10.4867	14.7
>W141562735D_SL	GCGAACGTAGCTCAGTTGGTTAGAGCGTCGGATTCTAGCTCCGAAGGTCGGTGGTTCGAATCCACCCGTTCGTACCA	(((((((..((((.........))))((.((((((.((((((((...)))).)))).)))))))).)))))))....	11.2358	15.04
>C131004662A_SL	TACATACCTGCTCAATGGTTGGGCATCGGATTCTAGCTCCGACTCTAGCAGGTTCGAGTCCTGCGTATGTTACCA	.((((((.(((((((...)))))))(((((.......))))).....(((((.......))))))))))).....	25.4058	2.26
>C131004664A_SL	TACATACTTGCTCAGTGGTTGGGCATCGGATTCTAGCTCCGACTCTAGCAGGTTCGATTCCTGCGTATGAAACCA	..(((((.((((((.....))))))(((((.......))))).....(((((.......))))))))))......	26.9328	1.97
>W131222213A_SL	GTGACCATGGTGTAGCGGGCACGCACATCGGATTCTAGCTCCGAAGGACAGGGTTCGAATCCCTGTGGTCACACCA	(((((((((((((.(((....))))))))((((((.(((.((........))))).))))))..))))))))....	54.1104	3.45
>W141622045A_SL	CCTTTCGTAGCTCAATGGCAGAGCCTCGGATTCTAGCTCCGATGATCCCGGTTCGACTCCGGGCGGAGGGACCA	(((((((..((((.......)))).(((((.......)))))....(((((.......))))))))))))....	23.6505	9.49	x
>W141755789A_SL	CCTTTCGTAGCTCAGTGGCAGAGCCTCGGATTCTAGCTCCGATGATTCCGGTTCAACTCCGGGCGGAGGGACCA	((((((((.((((.......)))).(((((.......))))).....((((.......))))))))))))....	42.0379	3.08
>W143001789A_SL	GTGACGGTAGCTCAGCTCTGGCAGAGCATCGGATTCTAGCTCCGACCGTTGCGGGTTCAAATCCCGTCCGTCACACCA	(((((((..((((.((....)).)))).(((((.......))))).....(((((.......))))))))))))....	52.2322	4.08
>W1511604308A_SL	GGCCGGGTAGCTCAGTTGGTAGAGCATCGGATTCTAGCTCCGAGTGTCGCGGGTTCGATGCCCGTCCCGGCTACCA	(((((((..((((........)))).(((((.......))))).....((((((.....)))))))))))))....	53.5204	2.24	x
>W1511685545A_SL	CCTCTCGTAGCTCAGTGGTAGAGCATCGGATTCTAGCTCCGAAGGCGGCGGTTCGATTCCGCTCGGGGGGACCA	(((((((..((((.......))))..((((.((.(((((((....))).)))).)).))))..)))))))....	19.0386	15.66
>W1530031065A_SL	GGGCACGTAGCTCAGTGCGTAGAGCGTCGGATTCTAGCTCCGAATGTCGCGGGTTCGATTCCCGTCGTGCCCACCA	(((((((..((((........)))).(((((.......))))).....(((((.......))))))))))))....	45.0059	8.52
>w013883A_SL	AGACCGTTAGCTCAATGGTAGAGCATCGGATTCTAGCTCCGACTGTAGCAAGTTCGAATCTTGCACGGTTCACCA	.((((((..((((.......)))).(((((.......))))).....(((((.......))))))))))).....	29.2983	11.58
>PHG14300439A_SL	TCATGGATGGTGTTGGTCTGGTAGCACGTCGGATTCTAGCTCCGAAAGCATAGGTTCAAATCCTATTCCATGGACCA	(((((((..((((((......)))))).(((((.......)))))....(((((.......))))))))))))....	18.6791	13.36
>PHG14300498A_SL	GAGAATGTAGCTTAGCGGTAAAGCGTCGGATTCTAGCTCCGACTATCCAAGTTCGATTCTTGGTATTCTCACCA	(((((((..((((.......))))((((((.......))))))...(((((.......))))))))))))....	30.2903	9.37
>W141562735A_SL	GCGAACGTAGCTCAGTTGGTTAGAGCGTCGGATTCTAGCTCCGAAGGTCGGTGGTTCGAATCCACCCGTTCGTACCA	(((((((..((((.........))))((.((((((.((((((((...)))).)))).)))))))).)))))))....	11.2358	15.04
>C131004662SA_SL	GCGAACGCTGCTCAATGGTTGGGCATCGGATTCTAGCTCCGACTCTAGCAGGTTCGAGTCCTGCCGTTCGTACCA	(((((((.(((((((...)))))))(((((.......))))).....(((((.......))))))))))))....	26.0228	3.49
>C131004664SA_SL	GCGAACGTTGCTCAGTGGTTGGGCATCGGATTCTAGCTCCGACTCTAGCAGGTTCGATTCCTGCCGTTCGTACCA	(((((((.((((((.....))))))(((((.......))))).....(((((.......))))))))))))....	26.0957	1.86
>W131222213SA_SL	GCGAACGTGGTGTAGCGGGCACGCACATCGGATTCTAGCTCCGAAGGACAGGGTTCGAATCCCTGCGTTCGTACCA	(((((((((((((.(((....))))))))((((((.(((.((........))))).))))))..))))))))....	52.0614	3.26
>W141622045SA_SL	GCGAACGTAGCTCAATGGCAGAGCCTCGGATTCTAGCTCCGATGATCCCGGTTCGACTCCGGGCGTTCGTACCA	(((((((..((((.......)))).(((((.......)))))....(((((.......))))))))))))....	26.8966	3.91
>W141755789SA_SL	GCGAACGTAGCTCAGTGGCAGAGCCTCGGATTCTAGCTCCGATGATTCCGGTTCAACTCCGGGCGTTCGTACCA	((((((((.((((.......)))).(((((.......))))).....((((.......))))))))))))....	40.185	2.51	x
>W143001789SA_SL	GCGAACGTAGCTCAGCTCTGGCAGAGCATCGGATTCTAGCTCCGACCGTTGCGGGTTCAAATCCCGTCGTTCGTACCA	(((((((..((((.((....)).)))).(((((.......))))).....(((((.......))))))))))))....	45.4624	4.36
>W1511604308SA_SL	GCGAACGTAGCTCAGTTGGTAGAGCATCGGATTCTAGCTCCGAGTGTCGCGGGTTCGATGCCCGTCGTTCGTACCA	(((((((..((((........)))).(((((.......))))).....((((((.....)))))))))))))....	52.003	2.58
>W1511685545SA_SL	GCGAACGTAGCTCAGTGGTAGAGCATCGGATTCTAGCTCCGAAGGCGGCGGTTCGATTCCGCTCGTTCGTACCA	(((((((..((((.......))))..((((.((.(((((((....))).)))).)).))))..)))))))....	17.0828	17.35
>W1530031065SA_SL	GCGAACGTAGCTCAGTGCGTAGAGCGTCGGATTCTAGCTCCGAATGTCGCGGGTTCGATTCCCGTCGTTCGTACCA	(((((((..((((........)))).(((((.......))))).....(((((.......))))))))))))....	34.1476	18.29
>w013883SA_SL	GCGAACGTAGCTCAATGGTAGAGCATCGGATTCTAGCTCCGACTGTAGCAAGTTCGAATCTTGCCGTTCGTACCA	(((((((..((((.......)))).(((((.......))))).....(((((.......))))))))))))....	55.3985	1.94
>PHG14300439SA_SL	GCGAACGTGGTGTTGGTCTGGTAGCACGTCGGATTCTAGCTCCGAAAGCATAGGTTCAAATCCTATCGTTCGTACCA	(((((((..((((((......)))))).(((((.......)))))....(((((.......))))))))))))....	23.7837	14.57
>PHG14300498SA_SL	GCGAACGTAGCTTAGCGGTAAAGCGTCGGATTCTAGCTCCGACTATCCAAGTTCGATTCTTGGCGTTCGTACCA	(((((((..((((.......))))((((((.......))))))...(((((.......))))))))))))....	25.6713	4.67
>W141562735SA_SL	GCGAACGTAGCTCAGTTGGTTAGAGCGTCGGATTCTAGCTCCGAAGGTCGGTGGTTCGAATCCACCCGTTCGTACCA	(((((((..((((.........))))((.((((((.((((((((...)))).)))).)))))))).)))))))....	11.2358	15.04
>C131004662STDA_SL	GCGAACGCTGCTCAGTTGGTTAGAGCATCGGATTCTAGCTCCGACTCTAGGTGGTTCGAATCCACCCGTTCGTACCA	(((((((.(((((.........)))))(((((.......))))).....(((((.......))))))))))))....	21.5123	14.3
>C131004664STDA_SL	GCGAACGTTGCTCAGTTGGTTAGAGCATCGGATTCTAGCTCCGACTCTAGGTGGTTCGAATCCACCCGTTCGTACCA	(((((((.(((((.........)))))(((((.......))))).....(((((.......))))))))))))....	23.0007	13.84
>W131222213STDA_SL	GCGAACGTGGCTCAGTTGGTTAGAGCATCGGATTCTAGCTCCGAAGGAGGTGGTTCGAATCCACCCGTTCGTACCA	(((((((.(((((.........))))...((((((.((((((......)).)))).))))))..))))))))....	9.79173	14.32
>W141622045STDA_SL	GCGAACGTAGCTCAGTTGGTTAGAGCCTCGGATTCTAGCTCCGATGATGGTGGTTCGAATCCACCCGTTCGTACCA	(((((((..((((.........)))).(((((.......)))))....(((((.......))))))))))))....	18.9383	16.77
>W141755789STDA_SL	GCGAACGTAGCTCAGTTGGTTAGAGCCTCGGATTCTAGCTCCGATGATGGTGGTTCGAATCCACCCGTTCGTACCA	(((((((..((((.........)))).(((((.......)))))....(((((.......))))))))))))....	18.9383	16.77
>W143001789STDA_SL	GCGAACGTAGCTCAGTTGGTTAGAGCATCGGATTCTAGCTCCGACCGTTGGTGGTTCGAATCCACCCGTTCGTACCA	(((((((..((((.........))))...((((((.((((((((...)))).)))).))))))...)))))))....	17.3477	18.3
>W1511604308STDA_SL	GCGAACGTAGCTCAGTTGGTTAGAGCATCGGATTCTAGCTCCGAGTGTCGGTGGTTCGAATCCACCCGTTCGTACCA	(((((((..((((.........))))...((((((.((((((((...)))).)))).))))))...)))))))....	38.0967	6.92
>W1511685545STDA_SL	GCGAACGTAGCTCAGTTGGTTAGAGCATCGGATTCTAGCTCCGAAGGCGGTGGTTCGAATCCACCCGTTCGTACCA	(((((((..((((.........))))...((((((.(((((((....))).)))).))))))...)))))))....	41.4791	11.16
>W1530031065STDA_SL	GCGAACGTAGCTCAGTTGGTTAGAGCGTCGGATTCTAGCTCCGAATGTCGGTGGTTCGAATCCACCCGTTCGTACCA	(((((((..((((.........))))((.((((((.((((((((...)))).)))).)))))))).)))))))....	11.4608	13.97
>w013883STDA_SL	GCGAACGTAGCTCAGTTGGTTAGAGCATCGGATTCTAGCTCCGACTGTAGGTGGTTCGAATCCACCCGTTCGTACCA	(((((((.....((((((((((((((....).))))))..)))))))..(((((.......))))))))))))....	12.697	7.76	x
>PHG14300439STDA_SL	GCGAACGTGGCTCAGTTGGTTAGAGCGTCGGATTCTAGCTCCGAAAGCGGTGGTTCGAATCCACCCGTTCGTACCA	(((((((.(((((.........))))((.((((((.(((((((....))).)))).))))))))))))))))....	8.12782	13.38
>PHG14300498STDA_SL	GCGAACGTAGCTCAGTTGGTTAGAGCGTCGGATTCTAGCTCCGACTATGGTGGTTCGAATCCACCCGTTCGTACCA	(((((((..((((.........))))((((((.......))))))...(((((.......))))))))))))....	59.7876	2.28
>W141562735STDA_SL	GCGAACGTAGCTCAGTTGGTTAGAGCGTCGGATTCTAGCTCCGAAGGTCGGTGGTTCGAATCCACCCGTTCGTACCA	(((((((..((((.........))))((.((((((.((((((((...)))).)))).)))))))).)))))))....	11.2358	15.04
Supplementary Table 3: List of chimeric tRNAs T2H1 to T2H12 and their RNAfold predicted MFE structure, frequency (%) and diversity (Dbp). If the sequence which were manfully optimized have the changed bases positions highlighted in red. All values were calculated with RNAfold (version 2.4.18) using the default settings.
Chimera ID	Optimized sequence (mutation in red)	Frequency	Diversity	Clover	Manual Optimized?	ID	Selected_Sequence	Frequency	Diversity
T2H1	GCGAACGTAGCTCAGTTGGTTAGAGCAGCGGATTCTAGCTCCGCATCTAGGTGGTTCGAATCCACCCGTTCGTACCA	57.1	3.2	yes	yes	>C131004662max	GCGAACGTAGCTCAGTTGGTTAGAGCATCGGATTCTAGCTCCGACTCTAGGTGGTTCGAATCCACCCGTTCGTACCA	12.2954	15.69
T2H2	GTGACGGTAGCTCAACTCTGGCAGAGCATCGGATTCTAGCTCCGACCGTTGCGGGTTCAAATCCCGTCCGTCACACCA	53.28	1.96	yes	yes	>W143001789A_SL	GTGACGGTAGCTCAGCTCTGGCAGAGCATCGGATTCTAGCTCCGACCGTTGCGGGTTCAAATCCCGTCCGTCACACCA	52.2322	4.08
T2H3	GCGAACGTAGCTCAGTTGGTTAGAGCGTCGGATTCTAGCTCCGACTATGGTGGTTCGAATCCACCCGTTCGTACCA	59.8	2.3	yes	no	>PHG14300498STDA_SL	GCGAACGTAGCTCAGTTGGTTAGAGCGTCGGATTCTAGCTCCGACTATGGTGGTTCGAATCCACCCGTTCGTACCA	59.7876	2.28
T2H4	GCGAACGTAGCTCAATGGTAGAGCATCGGACTCTAAATCCGACTGTAGCAAGTTCGAATCTTGCCGTTCGTACCA	54.33	1.5	yes	no	>w013883S+A	GCGAACGTAGCTCAATGGTAGAGCATCGGACTCTAAATCCGACTGTAGCAAGTTCGAATCTTGCCGTTCGTACCA	54.3303	1.53
T2H5	GCGAACGTGGTGTAGTTGGTTAGCACAGCCGGTTCTAATCCGGCAGGACAGGGTTCGAATCCCTGCGTTCGTACCA	24.5	7.3	yes	no	>W131222213STD-L	GCGAACGTGGTGTAGTTGGTTAGCACAGCCGGTTCTAATCCGGCAGGACAGGGTTCGAATCCCTGCGTTCGTACCA	24.8493	7.33
T2H6	GCGAACGTAGCTCAATGGCAGAGCCGCGCGTTCTAGTCGCGCTGATCCCGGTTCGACTCCGGGCGTTCGTACCA	41.39	2.99	yes	no	>W141622045S	GCGAACGTAGCTCAATGGCAGAGCCGCGCGTTCTAGTCGCGCTGATCCCGGTTCGACTCCGGGCGTTCGTACCA	41.388	2.99
T2H7	GCGAACGTAGCTCAATGGCAGAGCCTCGGATTCTAGTTCCGATGATTCCGGTTCAACTCCGGGCGTTCGTACCA	46.1	1.96	yes	yes	>W141755789S+A	GCGAACGTAGCTCAGTGGCAGAGCCTCGGATTCTAGTTCCGATGATTCCGGTTCAACTCCGGGCGTTCGTACCA	43.7308	2.12
T2H8	GCGAACGTAGCTCAATTGGTAGAGCATCGGATTCTAGCTCCGAGTGTCGCGGGTTCGATGCCCGTCGTTCGTACCA	53.3	2	yes	yes	>W1511604308SA_SL	GCGAACGTAGCTCAGTTGGTAGAGCATCGGATTCTAGCTCCGAGTGTCGCGGGTTCGATGCCCGTCGTTCGTACCA	52.003	2.58
T2H9	GCGAACGTAGCTCAGTGGTAGAGCAGCTGGTTCTAGCCCAGCAGGCGGTGGTTCGATTCCACCCGTTCGTACCA	56.3	4.5	yes	no	>W1511685545S+T	GCGAACGTAGCTCAGTGGTAGAGCAGCTGGTTCTAGCCCAGCAGGCGGTGGTTCGATTCCACCCGTTCGTACCA	56.3506	4.51
T2H10	GGGCACGTAGCTCAGTGCGTAGAGCGCCGGATTCTAGCTCCGGATGTCGCGGGTTCGATTCCCGTCGTGCCCACCA	61.2	3.77	yes	yes	>W1530031065A_SL	GGGCACGTAGCTCAGTGCGTAGAGCGTCGGATTCTAGCTCCGAATGTCGCGGGTTCGATTCCCGTCGTGCCCACCA	45.0059	8.52
T2H11	GCGAACGTAGCTCAGTTGGTTAGAGCACCGGATTCTAGCTCCGGCTTTAGGTGGTTCGAATCCACCCGTTCGTACCA	54.7	3.84	yes	yes	>W143001789STD_SL	GCGAACGTAGCTCAGTTGGTTAGAGCACCGGGTTCTAGCCCCGGCCGTTGGTGGTTCGAATCCACCCGTTCGTACCA	29.6679	16.34
T2H12	GCGAACGTAGCTCAGTGCGTAGAGCGCGGGCCTCTAGCGCCCGATGTCGGTGGTTCGATTCCACCCGTTCGTACCA	30.1	4.6	yes	yes	>W1530031065S+T	GCGAACGTAGCTCAGTGCGTAGAGCGATGGCCTCTAGCGCCATATGTCGGTGGTTCGATTCCACCCGTTCGTACCA	25.2307	11.21

## Sheet: 3d
	no ApHisRS			with ApHisRA
T2H6	329	308	310	1695	1587	1612
T2H7	123	115	113	391	376	380
T2H9	858	817	818	2730	3296	3129

## Sheet: 3e
T2H9HistRNACUA	GCGAACGUAGCUCAGUGGUAGAGCAGCUGGUUCUAGCCCAGCAGGCGGUGGUUCGAUUCCACCCGUUCGUACCA

## Sheet: 4d
4d	Fluorescence (a.u.)
T2H9HistRNACUA	1092.67	1063.88	996.55
T2H9HistRNACUA+ApHisRS	6527.51	6743.36	6511.59
T2H9HistRNACUA+ApHisRSv1	46178.6	45991.6	45005.3
T2H9HistRNACUA+ApHisRSv2	46427.4	45046.2	45345.8
T2H9HistRNACUA+ApHisRSv3	45390.6	42985.8	39532.6
dotted line (average) in 4d and 4g:
PyltRNACUAopt+MmPylRS(+2mM AllocK)	36632.3	32266.5	34330.1

[truncated: 11 more sheets: 4g, 5b, 5c, 5d, 5e, 5f, 5g, 6a, 6b, 6d, 6e]
